# Supplementary material for: Development and Validation of Markers for the Fertility Restorer Gene Rf1 in Sunflower
Source: Int J Mol Sci. 2019 Mar 13;20(6):1260. doi: 10.3390/ijms20061260 (PMC6471545; doi:10.3390/ijms20061260)
Supplement: Supplementary file 1 [file ijms-20-01260-s001.zip]

Archive with 3 entries (3 files):
- Supplementary Table 1, 3, 4, 5, 6.pdf
- Supplementary Table 2_new.xls
- Supplementary Table 7_new.xlsx
