# Supplementary material for: Development and Validation of Markers for the Fertility Restorer Gene Rf1 in Sunflower
Source: Int J Mol Sci. 2019 Mar 13;20(6):1260. doi: 10.3390/ijms20061260 (PMC6471545; doi:10.3390/ijms20061260)
Supplement: Supplementary file 1 [file ijms-20-01260-s001.zip › Supplementary Table 2_new.xls]

## Sheet: Tassel data v4 12.11.18.Copy
Supplement Table 2: Haplotype variation revealed by SNP analyses in the two potential target regions for Rf1, the 30 Mb region (28,051,124-58,081,625) and the 3.9 Mb region (169,655,088-173,581,392) on chromosome 13 in a set of 59 sunflower lines
Abbreviations: Armir=Armavirsky 3497, Arrow=Arrowhead, Krasn=Krasnodarets, Romsun=Romsun V3355
rs#	alleles	chrom	pos	strand	54-3	Armir	Arrow	CM104	CM259	CM275	CM526	CM63	Krasno	No2	ROMSUN	SAM053	SAM082	SAM109	SAM110	SAM140	SAM153	SAM155	SAM156	SAM171	SAM183	SAM185	SAM219	SAM224	SAM264	SAM273	D-75-10	GN-0778	RHA-282	SAM010	SAM012	SAM024	SAM041	SAM055	SAM057	SAM100	SAM101	SAM118	SAM119	SAM121	SAM136	SAM149	SAM161	SAM165	SAM169
PAPS751.1	A/C	13	56431576	+	AA	CC	AC	AA	AA	AA	AA	AA	AA	AC	AA	AA	CC	AA	AA	AA	AA	AA	AA	AA	AA	AA	AA	CC	AA	AA	AA	AA	CC	CC	CC	CC	CC	AA	AA	AA	AA	AC	CC	AA	AA	AA	CC	CC	AA
PAPS751.2	C/G	13	56432393	+	CC	GG	CG	CC	CC	CC	CC	CC	CG	CG	CC	CC	GG	CC	CC	CC	CC	CC	CC	CC	CC	CC	GG	GG	CC	CC	CC	CC	GG	GG	GG	GG	GG	CC	CC	GG	GG	CG	GG	CC	CC	GG	GG	GG	CC
PAPS751.6	G/T	13	56433210	+	GG	TT	GT	GG	GG	--	GG	GG	GT	GT	GG	GG	--	GG	GG	GG	GG	GG	GG	GG	GG	GG	TT	--	GG	GG	GG	--	TT	--	TT	TT	TT	GG	GG	GG	TT	GT	--	GG	GG	TT	--	TT	GG
PAPS751.7	G/T	13	56434572	+	--	--	--	--	--	--	--	--	--	GT	--	--	--	GG	GG	--	--	--	--	--	--	--	--	--	--	--	--	--	--	--	--	--	--	--	--	--	--	--	--	--	--	--	--	--	--
PPR841.1	G/T	13	170848579	+	--	GG	TT	--	--	--	GG	--	GG	GG	--	GG	--	GG	--	GG	GG	--	--	--	GG	--	--	--	--	--	--	GG	--	--	--	--	--	--	--	--	--	--	--	--	--	--	--	--	--
PPR841.2	G/A	13	170848599	+	--	GG	GG	--	--	--	GG	--	GG	GG	--	GG	--	GG	--	GG	GG	--	--	--	GG	--	--	--	--	--	--	GG	--	--	--	--	--	--	--	--	--	--	--	--	--	--	--	--	--
PPR841.3	C/G	13	170848649	+	GG	CC	CC	--	GG	--	CC	GG	CC	CC	--	CC	--	CC	--	CC	CC	--	--	CG	CC	GG	CC	CG	CC	--	GG	CC	CC	CC	CC	CC	CC	CC	CC	CG	CG	CC	CC	CG	CC	CC	CC	CC	CC
PPR841.4	C/T	13	170848665	+	CC	CC	--	--	CC	--	CC	CC	CC	CC	--	CC	--	CC	--	CC	CC	--	--	--	CC	CC	CT	CT	CT	--	CC	CC	CT	CT	CT	CT	CT	CT	CT	CT	CT	CT	CT	CT	TT	CT	CT	CT	CT
PPR841.5	T/C	13	170848667	+	CC	TT	--	--	CC	--	TT	CC	TT	TT	--	TT	--	TT	--	TT	TT	--	--	--	TT	CC	TC	TC	TC	--	CC	TT	TC	TC	TC	TC	TC	TC	TC	TC	TC	TC	TC	TC	TT	TC	TC	TC	TC
PPR841.7	G/A	13	170848862	+	--	GG	--	--	--	--	GG	--	GG	GG	--	GG	--	GG	--	GG	GG	--	--	--	GG	--	--	--	--	--	--	GG	--	--	--	--	--	--	--	--	--	--	--	--	--	--	--	--	--
PPR841.8	T/C	13	170848872	+	CC	TT	--	--	--	--	TT	CC	TT	TT	--	TT	--	TT	--	TT	TT	--	--	--	TT	--	--	--	--	--	TC	TT	--	--	--	--	--	--	--	--	--	--	--	--	--	--	--	--	--
PPR841.9	G/A	13	170848924	+	GA	GG	--	--	--	--	GG	GA	GG	GG	AA	GG	--	GG	--	GG	GG	--	--	--	GG	GA	--	--	--	--	GA	GG	--	--	--	--	--	--	GG	--	GG	--	--	--	--	--	--	--	--
PPR841.10	C/A	13	170848927	+	CA	CC	--	--	--	--	CC	CA	CC	CC	CC	CC	--	CC	--	CC	CC	--	--	--	CC	CA	--	--	--	--	CA	CC	--	--	--	--	--	--	CA	--	AA	--	--	--	--	--	--	--	--
PPR841.12	C/A	13	170849767	+	--	CC	--	--	CC	CC	CC	--	CC	CC	CC	CC	--	CC	CC	CC	CC	CC	--	--	CC	CC	CC	CC	CC	CA	CC	CC	CC	CA	CC	CC	--	CC	CC	CC	--	CA	CA	CC	--	CC	CC	CC	CC
PPR841.13	G/C	13	170849880	+	--	GG	--	--	--	--	GG	--	GG	GG	--	GG	--	GG	GG	GG	GG	--	--	--	GG	GG	--	--	GG	--	--	GG	--	GG	GG	GG	--	--	--	--	--	GG	CC	GG	--	--	GG	GG	GC
PPR841.14	T/C	13	170850099	+	--	TT	--	--	--	--	TT	--	TT	TT	--	TT	--	TT	--	TT	TT	--	--	--	TT	--	--	--	CC	--	--	TT	--	--	TT	--	--	--	--	--	--	--	--	--	--	--	--	TT	--
PPR841.16	A/G	13	170850258	+	AG	AA	AG	AG	AG	GG	AA	AG	AA	AA	AG	AA	AA	AA	AG	AA	AA	AG	AG	AA	AA	AG	AA	AA	AA	AG	AG	AA	AA	--	AA	AA	AA	AA	--	--	AA	AA	AA	AA	--	AA	AA	AA	AA
PPR841.17	G/C	13	170850264	+	GC	GG	GC	GG	GG	GG	GG	GG	GG	GG	GG	GG	GG	GG	GG	GG	GG	GG	GG	GG	GG	GG	GC	GC	GG	GG	GG	GG	CC	--	GC	CC	GC	CC	--	--	GC	GC	CC	CC	--	--	CC	GC	CC
PPR841.19	C/T	13	170850301	+	CT	CC	CC	CT	CT	CC	CC	CT	CC	CC	CT	CC	CC	CC	CT	CC	CC	CC	CT	CC	CC	CT	--	CC	CC	CT	CT	CC	--	--	CC	CC	CC	CC	--	--	CC	CC	CC	--	--	CC	CC	CC	CC
PPR841.20	C/G	13	170850327	+	CC	CC	CG	CC	--	CC	CC	--	CC	CC	--	CC	CG	CC	CC	CC	CC	CC	CC	CG	CC	CC	--	--	CC	CC	CC	CC	--	--	--	--	--	--	--	--	--	--	--	--	--	--	--	--	--
PPR841.21	C/T	13	170850520	+	TT	CC	--	--	TT	TT	CC	TT	CC	CC	TT	CC	TT	CC	TT	CC	CC	TT	TT	TT	CC	TT	--	--	CC	TT	TT	CC	--	--	--	--	--	--	--	--	--	--	--	--	--	--	--	--	--
PPR841.22	A/C	13	170850541	+	CC	AA	--	--	CC	CC	AA	CC	AA	AA	CC	AA	CC	AA	CC	AA	AA	--	CC	CC	AA	CC	--	--	AA	--	--	AA	--	--	--	--	--	--	--	--	--	--	--	--	--	--	--	--	--
PPR841.23	T/C	13	170850640	+	--	TT	--	--	--	--	TT	--	TT	TT	--	TT	--	TT	--	TT	TT	--	--	--	TT	--	--	--	CC	--	--	TT	--	--	--	--	--	--	--	--	--	--	--	--	--	--	--	--	--
PPR841.24	A/C	13	170850934	+	--	AA	--	CC	--	CC	AA	--	AA	AA	--	AA	--	AA	CC	AA	AA	CC	CC	--	AA	--	--	--	--	CC	--	AA	--	--	--	--	--	--	--	--	--	--	--	--	--	--	--	--	--
PPR841.26	T/C	13	170851288	+	TT	TT	TT	TT	TT	--	TT	TT	TT	TT	TT	TT	TT	TT	TT	TT	TT	TT	TT	TT	TT	TT	CC	CC	TT	TT	TT	TT	CC	CC	CC	CC	CC	CC	CC	CC	CC	CC	CC	CC	CC	CC	CC	CC	CC
PPR841.28	G/A	13	170851318	+	GA	GG	GA	GG	GA	GG	GG	GA	GG	GG	GG	GG	GG	GG	GG	GG	GG	GG	GG	GA	GG	GA	GG	GG	GG	GG	GA	GG	GG	GG	GG	GG	GG	GG	GG	GG	GG	GG	GG	GG	GG	GG	GG	GG	GG
PPR841.29	G/A	13	170851469	+	GG	GG	GG	GG	GG	GG	GG	GG	GG	GG	GG	GG	GG	GG	GG	GG	GG	GG	GG	GG	GG	GG	GA	GA	GG	GG	GG	GG	GA	GA	GA	GA	GA	GA	GA	GA	GA	GA	GA	GA	GA	GA	GA	GA	GA
PPR841.30	C/T	13	170851483	+	CT	CC	CT	CC	CT	CC	CC	CC	CC	CT	CT	CC	CT	CC	CT	CC	CC	CC	CC	CT	CC	CT	CC	CC	CC	CC	CT	CC	CC	CC	CC	CC	CC	CC	CC	CC	CC	CC	CC	CC	CC	CC	CC	CC	CC
PPR841.31	G/C	13	170851564	+	GC	GG	GG	GG	GG	GG	GG	GG	GG	GG	GG	GG	GG	GG	GG	GG	GG	GG	GG	GG	GG	GC	GG	GG	CC	GG	GC	GG	GG	GG	GG	GG	GG	GG	GG	GG	GG	GG	GG	GG	GG	GG	GG	GG	GG
PPR841.32	C/A	13	170851572	+	AA	CC	CA	CA	AA	CA	CC	AA	CC	CC	CA	CC	CA	CC	CA	CC	CC	CA	CA	AA	CC	AA	CA	CA	CC	CA	AA	CC	CA	CA	CA	CA	CA	CA	CA	CA	CA	CA	CA	CA	CA	CA	CA	CA	CA
PPR841.33	A/G	13	170851592	+	--	AA	AA	--	--	AA	AA	--	AA	AA	AA	AA	AA	AA	AA	AA	AA	AA	AA	--	AA	AA	AA	AG	AA	AA	AA	AA	AG	AG	AA	AA	AG	AA	AA	AA	AA	AG	AG	AA	AG	AA	AA	AA	AG
PPR841.35	C/T	13	170851696	+	CC	CC	CC	CC	CC	CC	CC	CC	CC	CC	CC	CC	CC	CC	CC	CC	CC	CC	CC	CC	CC	CC	CC	CC	CC	CC	CC	CC	CT	CT	CC	CT	CT	CC	CT	CC	CT	CC	CT	CC	CT	CT	CC	CC	CC
PPR841.36	G/A	13	170851703	+	GG	GG	GG	GG	GG	GG	GG	GG	GG	GG	GG	GG	GG	GG	GG	GG	GG	GG	GG	GG	GG	GG	GG	GG	GG	GG	GG	GG	GG	GA	GA	GA	GG	GA	GA	GA	GA	GA	GA	GA	GG	GG	GG	GA	GA
PPR841.37	G/A	13	170851720	+	GG	GG	GG	AA	GG	AA	GG	GG	GG	GG	GG	GG	AA	GG	AA	GG	GG	AA	AA	GG	GG	GG	GG	GG	GG	AA	GG	GG	GG	GG	GG	GG	GG	GG	GG	GG	GG	GG	GG	GG	GG	GG	GG	GG	GG
PPR841.38	G/A	13	170851758	+	GG	GG	GG	GG	GG	GG	GG	GG	GG	GG	GG	GG	GG	GG	GG	GG	GG	GG	GG	GG	GG	GG	AA	AA	GG	GG	GG	GG	AA	AA	AA	AA	AA	AA	AA	AA	AA	AA	AA	AA	AA	AA	AA	AA	AA
PPR841.39	C/T	13	170851781	+	CC	CC	CC	CC	CC	CC	CC	CC	CC	CC	CC	CC	CC	CC	CC	CC	CC	CC	CC	CC	CC	CC	CT	CT	CC	CC	CC	CC	CT	CT	CT	CT	CT	CT	CT	CT	CT	CT	CT	CT	CT	CT	CT	CT	CT
PPR841.40	T/G	13	170851807	+	GG	TG	GG	GG	GG	GG	TT	GG	TG	TG	GG	TT	GG	TT	GG	TT	TT	GG	GG	GG	TT	GG	--	--	GG	GG	GG	TT	TT	--	TT	TT	TT	TT	TT	--	TT	--	TT	TT	TT	TT	--	--	--
PPR841.41	A/G	13	170851988	+	AA	AA	AA	--	AG	--	AA	AG	AA	AA	AG	AA	--	AA	--	AA	AA	--	--	AG	AA	AA	--	--	AA	--	AG	AA	--	--	--	--	--	--	--	--	--	--	--	--	--	--	--	--	--
PPR841.45	G/C	13	170852380	+	GG	GG	GC	GG	GG	GG	GG	--	GG	GG	GC	GG	GG	GG	GG	GG	GG	GG	GG	GC	GG	GC	--	--	GG	GG	GG	GG	--	--	--	--	--	--	--	--	--	--	--	--	--	--	--	--	--
PPR841.46	G/T	13	170852500	+	TT	GT	GT	GG	TT	GG	GG	TT	GG	GT	TT	GG	GG	GG	GG	GG	GG	GG	GG	TT	GG	TT	--	--	GG	GG	TT	GG	--	--	--	--	--	--	--	--	--	--	--	--	--	--	--	--	--
TPR851.1	T/C	13	170875479	+	--	TT	--	--	--	--	TT	--	TT	TT	--	TT	--	TT	CC	TT	TT	CC	--	--	TT	--	--	--	TT	CC	--	--	--	--	--	--	--	--	--	--	--	--	--	--	--	--	--	--	--
TPR851.2	A/G	13	170875633	+	GG	AG	GG	AG	GG	AG	AA	GG	AA	AG	GG	AA	AG	AA	AG	AA	AA	AG	AG	GG	AA	GG	AA	AA	AA	AG	GG	AA	--	AA	AA	AA	AA	AA	AA	AA	AA	AA	AA	AA	--	AA	AA	AA	AA
TPR851.5	G/A	13	170875868	+	--	GG	--	--	--	--	GG	--	GG	GG	--	GG	--	GG	AA	GG	GG	--	--	--	GG	--	--	--	GG	--	--	GG	--	--	--	--	--	--	--	--	--	--	--	--	--	--	--	--	--
TPR851.6	C/T	13	170875883	+	--	CC	--	--	--	--	CC	--	CC	CC	--	CC	--	CC	TT	CC	CC	--	--	--	CC	--	--	--	CC	--	--	CC	--	--	--	--	--	--	--	--	--	--	--	--	--	--	--	--	--
TPR851.8	T/G	13	170876130	+	--	--	--	--	--	--	--	--	TT	TT	--	TT	--	--	GG	TT	TT	--	--	--	TT	--	--	--	--	--	--	--	--	--	--	--	--	--	--	--	--	--	--	--	--	--	--	--	--
TPR851.9	T/G	13	170876228	+	--	TT	--	GG	--	GG	TT	--	TT	TT	--	TT	GG	TT	GG	TT	TT	--	GG	--	TT	--	--	--	TT	GG	--	TT	--	--	--	--	--	--	--	--	--	--	--	--	--	--	--	--	--
TPR851.10	C/T	13	170876528	+	CT	CC	--	CC	CT	CC	CC	--	CC	CC	CT	CC	CC	CC	CC	CC	CC	CC	CC	--	CC	--	--	CT	CC	CC	CT	CC	CC	TT	CT	TT	CC	CC	CC	CT	CT	CC	TT	--	CC	CT	--	CT	TT
TPR851.11	G/T	13	170876546	+	GT	GG	GG	GG	GT	GG	GG	--	GG	GG	GT	GG	GG	GG	GG	GG	GG	GG	GG	GT	GG	GG	--	GT	GG	GG	--	GG	GG	TT	GT	--	GG	GG	GG	GT	GT	GG	TT	--	GG	--	--	GT	TT
TPR851.12	T/C	13	170876600	+	--	TT	--	TT	--	TT	TT	--	TT	TT	--	TT	TT	TT	TT	TT	TT	TT	TT	--	TT	CC	--	CC	TT	TT	--	TT	CC	--	--	--	CC	--	CC	CC	--	TC	--	--	--	--	--	CC	--
TPR851.13	T/C	13	170876609	+	--	TT	--	CC	--	CC	TT	--	TT	TT	--	TT	CC	TT	CC	TT	TT	CC	CC	TT	TT	TT	--	TT	TT	CC	--	TT	TT	--	--	--	TT	TT	TT	TT	--	TT	--	--	--	--	--	TT	--
TPR851.14	T/G	13	170876623	+	--	TT	--	TT	--	TT	TT	--	TT	TT	--	TT	TT	TT	TT	TT	TT	TT	TT	GG	TT	GG	--	GG	TT	TT	--	TG	GG	--	--	GG	GG	GG	GG	--	--	GG	--	--	--	--	--	GG	--
TPR851.16	A/G	13	170876846	+	--	AA	--	GG	--	GG	AA	--	AA	AA	--	AA	GG	AA	GG	AA	AA	GG	GG	--	AA	--	--	--	AA	GG	--	AA	--	--	--	--	--	--	--	--	--	--	--	--	--	--	--	--	--
TPR851.17	G/A	13	170876860	+	--	GG	--	AA	--	AA	GG	--	GG	GG	--	GG	AA	GG	AA	GG	GG	AA	AA	--	GG	--	--	--	GG	AA	--	GG	--	--	--	--	--	--	--	--	--	--	--	--	--	--	--	--	--
TPR851.18	C/A	13	170877051	+	--	CC	--	AA	--	AA	CC	--	CC	CC	--	CC	AA	CC	AA	CC	CC	AA	AA	--	CC	--	--	--	CC	AA	--	CC	--	--	--	--	--	--	--	--	--	--	--	--	--	--	--	--	--
TPR851.20	G/A	13	170877088	+	--	GG	--	--	--	AA	GG	--	GG	GG	--	GG	AA	GG	AA	GG	GG	AA	AA	--	GG	--	--	--	GG	AA	--	GG	--	--	--	--	--	--	--	--	--	--	--	--	--	--	--	--	--
TPR851.22	A/C	13	170877504	+	AA	AA	--	AA	AA	AC	AA	AA	AA	AA	AA	AA	CC	AA	AC	AA	AA	AA	AA	--	AA	AA	AA	AC	--	AC	AA	AA	AA	AC	AA	AA	AC	AC	AC	AC	AA	AC	AC	AA	CC	--	AA	AA	AC
TPR851.24	A/C	13	170877556	+	AA	AA	--	--	AA	--	AA	AA	AA	AA	AA	AA	--	AA	AA	AA	AA	AA	AA	--	AA	AA	AA	AA	AA	AA	AA	AA	AA	AC	AC	AC	AA	AC	AA	AA	AC	AA	AC	AA	AC	AA	AA	AC	AA
TPR851.26	T/A	13	170877754	+	TT	TT	TT	TT	TT	TT	TT	TT	TT	TT	TT	TT	TA	TT	TT	TT	TT	TT	TA	TT	TT	TT	--	--	AA	TT	TT	TT	--	--	--	--	--	--	--	--	--	--	--	--	--	--	--	--	--
TPR851.27	A/C	13	170877870	+	AA	AA	AA	AA	AA	AA	AA	AA	AA	AA	AA	AA	AA	AA	AA	AA	AA	AA	AA	AA	AA	AA	--	--	AA	AA	AA	AA	--	--	--	--	CC	--	--	--	--	--	AC	--	--	--	--	--	--
TPR851.28	G/A	13	170877905	+	GG	GG	GG	GA	GG	GA	GG	GG	GG	GG	GG	GG	GA	GG	GG	GG	GG	GA	GA	GG	GG	GG	--	--	GG	GG	GG	GG	--	--	--	--	GG	--	--	--	--	--	GG	--	--	--	--	--	--
TPR851.29	C/G	13	170877993	+	CG	CG	CG	CG	CG	CG	CC	CG	CC	CG	CG	CC	CG	CC	CG	CC	CC	CG	CG	CG	CC	CG	CG	CG	CC	CG	CG	CC	CG	CG	CG	CG	CG	CG	CG	CG	CG	CG	CG	CG	CG	CG	CG	CG	CG
TPR851.30	A/G	13	170878030	+	AG	AA	AA	AA	AG	AG	AA	AG	AA	AG	AA	AA	AG	AA	AA	AA	AA	AA	AA	AG	AA	AG	AG	AG	AA	AA	AG	AA	AG	AG	AG	AG	AG	AG	AG	AG	AG	AG	AG	AG	AG	AG	AG	AG	AG
TPR851.31	G/A	13	170878071	+	GG	GG	GG	GA	GG	GG	GG	GG	GG	GG	GG	GG	GG	GG	GA	GG	GG	GG	GA	GG	GG	GG	GA	GA	GG	GG	GG	GG	GA	GA	GA	GA	GA	GA	GA	GA	GA	GA	GA	GA	GA	GA	GA	GA	GA
TPR851.32	T/A	13	170878077	+	TA	TA	--	TT	TA	TA	TT	TA	TT	--	TA	TT	TA	TT	--	TT	TT	TT	TT	TA	TT	TA	TA	TA	TT	--	TA	TT	TA	TA	TA	TA	TA	TA	TA	TA	TA	TA	TA	TA	TA	TA	TA	TA	TA
TPR851.33	T/C	13	170878128	+	--	TT	TT	TC	--	--	TT	--	TT	TT	--	TT	TC	TT	--	TT	TT	--	--	--	TT	--	--	--	TT	TC	TT	TT	--	--	--	--	--	--	--	--	--	--	--	--	--	--	--	--	--
TPR851.34	T/C	13	170878133	+	--	TT	TT	--	--	--	TT	--	TT	TT	--	TT	--	TT	--	TT	TT	--	--	--	TT	--	--	--	CC	--	--	TT	--	--	--	--	--	--	--	--	--	--	--	--	--	--	--	--	--
TPR851.35	C/T	13	170878264	+	TT	CT	TT	CT	TT	CT	CC	TT	CC	CC	TT	CC	--	CC	CT	CC	CC	CT	CT	TT	CC	TT	--	--	CC	CT	TT	CC	--	--	--	--	--	--	--	--	--	--	--	--	--	--	--	--	--
TPR851.36	T/C	13	170878270	+	TT	TT	TT	TC	TT	TC	TT	TT	TT	TT	TT	TT	--	TT	TC	TT	TT	TC	TC	TT	TT	TT	--	--	CC	TC	TT	TT	--	--	--	--	--	--	--	--	--	--	--	--	--	--	--	--	--
TPR851.37	T/C	13	170878290	+	CC	TC	CC	TC	CC	TC	TT	CC	TT	TC	CC	TT	--	TT	TC	TT	TT	TC	TC	CC	TT	CC	--	--	TT	TC	CC	TT	--	--	--	--	--	--	--	--	--	--	--	--	--	--	--	--	--
TPR851.38	G/A	13	170878641	+	AA	GA	AA	AA	--	AA	--	--	--	--	AA	--	AA	--	AA	GG	--	AA	AA	AA	--	AA	--	--	AA	AA	AA	--	--	--	--	--	--	--	--	--	--	--	--	--	--	--	--	--	--
TPR851.39	C/T	13	170878735	+	--	CT	CC	CC	CC	--	CT	--	CT	CT	CC	CT	CC	CT	CC	CT	CT	CC	--	CC	CT	--	--	--	--	--	--	CT	--	--	--	--	--	--	--	--	--	--	--	--	--	--	--	--	--
TPR851.40	A/G	13	170878745	+	--	AG	AA	AA	AA	AG	AG	AA	AG	AG	AA	AG	AA	AG	AA	AG	AG	AA	AA	AA	AG	--	--	--	--	--	AA	AG	--	--	--	--	--	--	--	--	--	--	--	--	--	--	--	--	--
TPR851.42	A/T	13	170878875	+	AT	AT	AT	AT	AT	AT	AA	AT	AA	AA	AT	AA	AA	AA	AT	AA	AA	AA	AT	AT	AA	AT	--	--	AT	AT	AT	AT	--	--	--	--	--	--	--	--	--	--	--	--	--	--	--	--	--
TPR851.43	G/A	13	170879021	+	GA	GG	GG	GG	GA	GG	GG	GG	GG	GG	GG	GG	GG	GG	GG	GG	GG	GA	GG	GG	GG	GA	--	--	GG	GG	GA	GG	--	--	--	--	--	--	--	--	--	--	--	--	--	--	--	--	--
TPR851.44	G/C	13	170879032	+	CC	GC	CC	CC	CC	CC	GG	CC	GG	GC	CC	GG	CC	GG	CC	GG	GG	CC	CC	CC	GG	CC	--	--	CC	CC	CC	GG	--	--	--	--	--	--	--	--	--	--	--	--	--	--	--	--	--
TPR851.45	C/T	13	170879073	+	CT	CC	CT	CC	CT	CC	CC	CC	CC	CC	CT	CC	CT	CC	CC	CC	CC	CC	CC	CC	CC	CC	--	--	CC	CC	CT	CC	--	--	--	--	--	--	--	--	--	--	--	--	--	--	--	--	--
TPR851.46	C/T	13	170879093	+	TT	CT	TT	TT	TT	TT	CC	TT	CC	CC	TT	CC	TT	CC	TT	CC	CC	TT	TT	TT	CC	TT	--	--	TT	TT	TT	CC	--	--	--	--	--	--	--	--	--	--	--	--	--	--	--	--	--
TPR851.47	G/A	13	170879118	+	AA	GA	GA	AA	AA	AA	GG	AA	GG	GA	AA	GG	AA	GG	AA	GG	GG	AA	AA	--	GG	AA	--	--	AA	AA	AA	GG	--	--	--	--	--	--	--	--	--	--	--	--	--	--	--	--	--
TPR851.48	T/A	13	170879265	+	--	TT	--	AA	AA	AA	TT	AA	TT	TA	AA	TT	--	TT	AA	TT	TT	AA	AA	--	TT	AA	--	--	TT	TA	AA	TT	--	--	--	--	--	--	--	--	--	--	--	--	--	--	--	--	--
TPR851.49	C/G	13	170879315	+	--	CC	--	--	--	--	CC	--	CC	CC	--	CC	--	CC	--	CC	CC	--	--	--	CC	--	--	--	CC	--	--	CC	--	--	--	--	--	--	--	--	--	--	--	--	--	--	--	--	--
TPR851.52	C/T	13	170879541	+	TT	CC	TT	CT	TT	TT	CC	TT	CC	CT	TT	CC	TT	CC	TT	CC	CC	TT	TT	TT	CC	TT	--	--	TT	TT	TT	CC	--	--	--	--	--	--	--	--	--	--	--	--	--	--	--	--	--
TPR851.53	A/G	13	170879617	+	--	AA	--	--	--	--	AA	--	AA	AA	--	AA	--	AA	--	AA	AA	--	--	--	AA	--	--	--	GG	--	--	AA	--	--	--	--	--	--	--	--	--	--	--	--	--	--	--	--	--
TPR851.55	C/T	13	170879767	+	TT	CT	TT	TT	TT	TT	CC	TT	CC	CT	TT	CC	TT	CC	TT	CC	CC	TT	TT	TT	CC	TT	--	--	--	TT	TT	CC	--	--	--	--	--	--	--	--	--	--	--	--	--	--	--	--	--
TPR851.56	T/C	13	170879778	+	CC	TC	CC	CC	CC	CC	TT	CC	TT	TC	CC	TT	CC	TT	CC	TT	TT	CC	CC	CC	TT	CC	--	--	--	CC	CC	TT	--	--	--	--	--	--	--	--	--	--	--	--	--	--	--	--	--
PPR861.1	C/A	13	170906118	+	--	CC	--	--	--	--	CC	--	CC	CC	--	CC	CA	CC	CA	CC	CC	CA	CA	--	CC	--	CC	CC	--	AA	--	CC	CC	CC	CC	CC	CC	CC	CC	CC	CC	CC	CC	CC	CC	CC	CC	CC	CC
PPR861.3	G/A	13	170906233	+	GG	GG	GG	GG	GG	GG	GG	GG	GG	GG	GG	GG	GG	GG	GG	GG	GG	GG	GG	GG	GG	GG	--	AA	GG	GG	GG	GG	AA	AA	AA	AA	AA	GA	AA	AA	GA	AA	GA	AA	AA	AA	GA	AA	AA
PPR861.4	A/G	13	170906282	+	GG	AG	AG	GG	GG	AG	AA	GG	AA	AA	AG	AA	GG	AA	GG	AA	AA	GG	GG	GG	AA	GG	--	--	AG	GG	GG	AA	--	--	--	--	--	--	--	--	--	--	--	--	AA	--	--	--	--
PPR861.8	A/G	13	170907157	+	AA	AA	--	--	--	--	AA	--	AA	AA	--	AA	AA	AA	--	AA	AA	AA	--	AA	AA	AA	GG	GG	--	--	--	AA	--	GG	GG	GG	GG	GG	GG	GG	AG	GG	GG	GG	GG	GG	GG	GG	GG
PPR861.9	A/T	13	170907279	+	AA	AA	AA	AA	AA	AA	AA	AA	AA	AA	AA	AA	AA	AA	AA	AA	AA	AA	AA	AA	AA	AA	TT	TT	AA	AA	AA	AA	TT	AT	TT	TT	TT	AT	TT	TT	TT	TT	TT	TT	TT	TT	TT	AT	TT
PPR861.11	C/T	13	170907603	+	CC	CC	CC	CC	CC	CC	CC	CC	CC	CC	CC	CC	CC	CC	CC	CC	CC	CC	CC	CC	CC	CC	CT	CT	CT	CC	CC	CT	CT	CT	CT	CT	CT	CT	CT	CT	CT	CT	CT	CT	CT	CT	CT	CT	CT
PPR861.12	A/G	13	170907674	+	AG	AG	AG	AG	AG	AG	AA	AG	AA	AA	AG	AA	AG	AA	AG	AA	AA	AG	AG	AA	AA	AG	AA	AA	AA	AG	AG	AA	AA	AA	AA	AA	AA	AA	AA	AA	AA	AA	AA	AA	AA	AA	AA	AA	AA
PPR861.13	A/G	13	170907725	+	AA	AA	AA	AA	AG	AA	AA	AA	AA	AG	AA	AG	AA	AA	AA	AA	AG	AA	AA	AG	AA	AG	AA	AG	AA	AA	AG	AA	AA	AA	AG	AA	AG	AA	AA	AA	AA	AG	AA	AA	AG	AA	AA	AG	AA
PPR861.14	T/C	13	170907973	+	--	TT	CC	--	CC	--	TT	TC	TT	TC	CC	TT	TC	TT	CC	TT	TT	CC	--	--	TT	--	TT	TT	--	CC	TC	TT	TT	TT	TT	TT	TT	TT	TT	TT	TT	TT	TT	TT	TT	TT	TT	TT	TT
PPR861.15	G/T	13	170907994	+	--	GG	TT	--	--	--	GG	--	GG	GT	--	GG	--	GG	--	GG	GG	TT	--	--	GG	--	GT	--	--	--	--	GG	TT	TT	--	TT	TT	TT	TT	--	TT	TT	--	TT	TT	--	TT	TT	TT
PPR861.16	G/T	13	170908006	+	--	GG	--	--	--	--	GG	--	GG	GG	--	GG	--	GG	--	GG	GG	--	--	--	GG	--	--	--	--	--	--	GG	--	--	--	--	--	--	--	--	TT	--	--	--	--	--	--	--	TT
PPR861.17	G/A	13	170908013	+	--	GG	--	--	--	--	GG	--	GG	GG	--	GG	--	GG	--	GG	GG	--	--	--	GG	--	--	--	--	--	--	GA	--	--	--	--	--	--	--	--	--	--	--	--	--	--	--	--	--
PPR861.18	A/G	13	170908090	+	--	AA	GG	--	GG	GG	AA	GG	AA	AA	GG	AA	GG	AA	GG	AA	AA	--	--	GG	AA	GG	AA	--	AA	--	--	AA	AA	AA	--	AA	AA	AA	--	AA	--	AA	AA	--	AA	AA	AA	AA	AA
PPR861.19	G/C	13	170908139	+	GG	GG	GG	GG	GG	GG	GG	GG	GG	GG	GG	GG	GG	GG	GG	GG	GG	GG	GG	GG	GG	GG	CC	CC	GG	GG	GG	GG	CC	CC	CC	CC	CC	CC	--	CC	CC	CC	CC	CC	CC	CC	CC	CC	CC
PPR861.20	G/A	13	170908143	+	GA	GA	GA	GA	AA	GA	GG	AA	GG	GA	GA	GG	GA	GG	GA	GG	GG	GA	AA	GA	GG	GA	GG	GG	GG	AA	GA	GG	GG	GG	GG	GG	GG	GG	GG	GG	GG	GG	GG	GG	GG	GG	GG	GG	GG
PPR861.21	T/A	13	170908251	+	TA	TT	TT	TA	TA	TA	TT	TT	TT	TT	TA	TT	TT	TT	TA	TT	TT	TA	TA	TT	TT	TA	TT	TA	TA	TA	TA	TT	TT	TA	TT	TT	TT	TA	TT	TT	TT	TT	TT	TA	TT	TA	TT	TT	TA
PPR861.22	G/A	13	170908423	+	GA	GG	GA	GA	GA	AA	GG	AA	GG	GG	GA	GG	AA	GG	GA	GG	GG	GA	GA	AA	GG	AA	AA	GA	GG	GA	GA	GG	AA	AA	AA	AA	AA	AA	AA	AA	AA	AA	AA	AA	AA	AA	AA	AA	AA
PPR861.23	A/T	13	170908433	+	AT	AA	AT	AT	AT	AT	AA	--	AA	AA	AT	AA	TT	AA	AA	AA	AA	AT	AT	--	AA	AT	TT	--	AA	AT	AT	AA	TT	--	--	TT	AT	TT	TT	--	--	--	TT	--	--	TT	AT	TT	TT
PPR861.24	C/T	13	170908439	+	CC	CC	--	CC	CC	--	CC	--	CC	CC	CC	CC	CC	CC	CC	CC	CC	CC	CC	--	CC	CC	--	--	CC	CC	CC	CC	--	--	--	--	CC	--	--	--	--	--	--	--	--	--	CC	--	--
PPR861.25	A/G	13	170908601	+	GG	AG	GG	GG	GG	GG	AA	GG	AA	AG	GG	AA	GG	AA	GG	AA	AG	GG	GG	GG	AA	GG	GG	GG	GG	GG	GG	AA	GG	GG	GG	GG	GG	GG	GG	GG	GG	GG	GG	GG	GG	GG	GG	GG	GG
PPR861.26	A/G	13	170908690	+	GG	AG	GG	GG	GG	GG	AA	GG	AA	AG	GG	AA	GG	AA	GG	AA	AA	GG	GG	GG	AA	GG	AA	AA	AA	GG	GG	AA	AA	AA	AA	AA	AA	AA	AA	AA	AA	AA	AA	AA	AA	AA	AA	AA	AA
PPR861.27	A/T	13	170909093	+	--	AA	--	--	AA	--	AA	AA	AA	AA	--	AA	AA	AA	AA	AA	AA	--	AA	AA	AA	--	--	TT	AA	AA	AA	AA	TT	TT	TT	TT	TT	TT	AT	TT	--	TT	TT	TT	--	TT	TT	TT	TT
PPR861.28	A/G	13	170909127	+	--	AA	--	--	GG	--	AA	GG	AA	AA	--	AA	GG	AA	GG	AA	AA	--	GG	GG	AA	--	--	GG	GG	GG	GG	AA	GG	GG	GG	GG	GG	GG	AG	GG	--	GG	GG	GG	--	GG	GG	GG	GG
PPR861.29	T/G	13	170909152	+	--	TT	--	--	GG	--	TT	GG	TT	TT	--	TT	GG	TT	GG	TT	TT	--	GG	TG	TT	--	--	TT	TT	GG	GG	TT	TT	TT	TT	TT	TT	TT	TT	TT	--	TT	TT	TT	--	TT	TT	TT	TT
PPR621.2	C/A	13	173473460	+	CC	CC	CC	CC	AA	CC	CC	AA	CC	CC	CC	CC	CC	CC	CC	CC	CC	CC	AA	AA	CC	CC	--	--	--	CC	AA	CC	--	--	--	--	--	--	--	--	--	--	--	--	--	--	--	--	--
PPR621.4	G/A	13	173473493	+	GG	GG	GG	GG	GG	GG	GG	GG	GG	GG	GG	GG	GG	GG	GG	GG	GG	GG	GG	GG	GG	GG	AA	AA	AA	GG	GG	GG	AA	AA	AA	AA	AA	AA	AA	AA	AA	AA	AA	AA	AA	AA	AA	AA	AA
PPR621.5	G/C	13	173473513	+	GG	GG	GG	GG	GG	GG	GG	GG	GG	GG	GG	GG	GG	GG	GG	GG	GG	GG	GG	GG	GG	GG	CC	CC	GG	GG	GG	GG	CC	CC	CC	CC	CC	CC	CC	CC	CC	CC	CC	CC	CC	CC	CC	CC	CC
PPR621.6	T/G	13	173473537	+	TT	TT	TT	TT	GG	TT	TT	GG	TT	TT	TT	TT	TT	TT	TT	TT	TT	TT	GG	GG	TT	TT	TT	TT	TT	TT	GG	TT	TT	TT	TT	TT	TT	TT	TT	TT	TT	TT	TT	TT	TT	TT	TT	TT	TT
PPR621.7	A/G	13	173473684	+	AA	AA	AA	AA	--	AA	AA	--	AA	AA	AA	AA	AA	AA	AA	AA	AA	AA	AG	--	AA	AA	GG	--	AG	AA	GG	AA	GG	--	--	--	--	--	--	--	AG	GG	GG	--	--	GG	--	GG	--
PPR621.8	A/T	13	173473742	+	AA	AA	AA	AA	TT	AA	AA	TT	AA	AA	AA	AA	AA	AA	AA	AA	AA	AA	TT	--	AA	AA	AA	AA	AA	AA	TT	AA	AA	AA	AA	AA	AA	AA	AA	AA	AA	AA	AA	AA	--	AA	AA	AA	AA
PPR621.9	A/G	13	173473774	+	AA	AA	AA	AA	AA	AA	AA	AA	AA	AA	AA	AA	AA	AA	AA	AA	AA	AA	AA	--	AA	AA	GG	GG	AA	AA	AA	AA	GG	GG	GG	GG	GG	GG	GG	GG	GG	GG	GG	GG	--	GG	GG	GG	GG
PPR621.10	A/G	13	173473934	+	AA	AA	AA	AA	AA	AA	AA	AA	AA	AA	AA	AA	AA	AA	AA	AA	AA	AA	AA	AA	AA	AA	GG	GG	GG	AA	AA	AA	GG	GG	GG	GG	GG	GG	GG	GG	GG	GG	GG	GG	GG	GG	GG	GG	GG
PPR621.11	C/A	13	173473976	+	CC	CC	CC	CC	CC	CC	CC	CC	CC	CC	CC	CC	CC	CC	CC	CC	CC	CC	CC	CC	CC	CC	AA	AA	CC	CC	CC	CC	AA	AA	AA	AA	AA	AA	AA	AA	AA	AA	AA	AA	AA	AA	AA	AA	AA
PPR621.12	G/A	13	173473988	+	GG	GG	GG	GG	AA	GG	GG	AA	GG	GG	GG	GG	GG	GG	GG	GG	GG	GG	AA	AA	GG	GG	--	GG	GG	GG	AA	GG	GG	GG	GG	GG	GG	GG	GG	GG	GG	GG	GG	GG	GG	GG	GG	GG	GG
PPR621.13	T/C	13	173473997	+	TT	TT	TT	TT	CC	TT	TT	CC	TT	TT	TT	TT	TT	TT	TT	TT	TT	TT	CC	CC	TT	TT	CC	CC	CC	TT	CC	TT	CC	CC	CC	CC	CC	CC	CC	CC	CC	CC	CC	CC	--	CC	CC	CC	CC
PPR621.14	G/A	13	173474192	+	GG	GG	GG	GG	--	GG	GG	--	GG	GG	GG	GG	GG	GG	GG	GG	GG	GG	--	--	GG	GG	AA	AA	--	GG	--	GG	AA	AA	AA	AA	AA	AA	AA	AA	AA	AA	AA	AA	AA	AA	AA	AA	AA
PPR621.15	A/G	13	173474240	+	AA	AA	AA	AA	--	AA	AA	AG	AA	AA	AA	AA	AA	AA	AA	AA	AA	AA	GG	--	AA	AA	GG	GG	GG	AA	--	AA	GG	GG	GG	GG	GG	GG	GG	GG	GG	GG	GG	GG	GG	GG	GG	GG	GG
PPR621.16	A/G	13	173474345	+	AA	AA	AA	AA	--	AA	AA	AA	AA	AA	AA	AA	AA	AA	AA	AA	AA	AA	AA	--	AA	AA	AG	AA	AA	AA	AG	AA	--	--	AG	AG	AA	AG	AA	AA	AG	--	AA	AA	--	AA	AG	AG	--
PPR621.17	C/T	13	173474372	+	CC	CC	CC	CC	--	CC	CC	TT	CC	CC	CC	CC	CC	CC	CC	CC	CC	CC	TT	--	CC	CC	--	TT	TT	CC	--	CC	--	--	TT	--	--	--	CT	TT	--	--	--	TT	--	CT	TT	TT	--
PPR621.18	C/A	13	173474387	+	CC	CC	CC	CC	--	CC	CC	--	CC	CC	CC	CC	CC	CC	CC	CC	CC	CC	AA	--	CC	CC	--	--	--	CC	--	CC	--	--	--	--	--	--	--	--	--	--	--	--	--	--	--	--	--
PPR621.19	C/T	13	173474416	+	CC	CC	CC	CC	TT	CC	CC	CT	CC	CC	CC	CC	CC	CC	CC	CC	CC	CC	TT	--	CC	CC	--	--	CC	CC	TT	CC	--	--	--	--	--	--	--	--	--	--	--	--	--	--	--	--	--
PPR621.21	G/A	13	173474501	+	GG	GG	GG	GG	GG	GG	GG	GG	GG	GG	GG	GG	GG	GG	GG	GG	GG	GG	GG	--	GG	GG	GA	GA	GG	GG	GG	GG	GA	GA	GA	GA	GA	AA	GA	GG	GA	GA	GA	GA	AA	GA	GA	GA	GA
PPR621.22	A/G	13	173474840	+	AA	AA	AA	AA	GG	AA	AA	--	AA	AA	AA	AA	AA	AA	AA	AA	AA	AA	GG	--	AA	AA	GG	GG	--	AA	GG	AA	GG	GG	GG	GG	GG	GG	GG	GG	GG	GG	GG	GG	GG	GG	GG	GG	GG
PPR621.23	C/A	13	173474861	+	CC	CC	CC	CC	--	CC	CC	--	CC	CC	CC	CC	CC	CC	CC	CC	CC	CC	--	--	CC	CC	AA	AA	--	CC	AA	CC	AA	AA	AA	AA	AA	AA	AA	AA	AA	AA	AA	AA	AA	AA	AA	AA	AA
PPR621.24	C/G	13	173475094	+	CC	CC	CC	CC	CC	CC	CC	CC	CC	CC	CC	CC	CC	CC	CC	CC	CC	CC	CC	CC	CC	CC	GG	GG	GG	CC	CC	CC	GG	GG	GG	GG	GG	GG	GG	GG	GG	GG	GG	GG	GG	GG	GG	GG	GG
PPR621.25	C/G	13	173475152	+	CC	CC	CC	CC	GG	CC	CC	GG	CC	CC	CC	CC	CC	CC	CC	CC	CC	CC	GG	GG	CC	CC	CC	CC	CC	CC	GG	CC	CC	CC	CC	CC	CC	CC	CC	CC	CC	CC	CC	CC	CC	CC	CC	CC	CC
PPR621.26	A/G	13	173475166	+	AA	AA	AG	AA	GG	AA	AA	GG	AA	AA	AA	AA	AA	AA	AA	AA	AA	AA	GG	GG	AA	AA	AA	AA	AA	AA	GG	AA	AA	AA	AA	AA	AA	AA	AA	AA	AA	AA	AA	AA	AA	AA	AA	AA	AA
PPR621.27	G/C	13	173475377	+	GG	GG	GG	GG	GG	GG	GG	GG	GG	GG	GG	GG	GG	GG	GG	GG	GG	GG	GG	GG	GG	GG	CC	CC	GG	GG	GG	GG	CC	CC	CC	CC	CC	CC	CC	CC	CC	CC	CC	CC	CC	CC	CC	CC	CC
PPR621.29	T/A	13	173475584	+	TT	TT	TT	TT	--	TT	TT	--	TT	TT	TT	TT	TT	TT	TT	TT	TT	TT	--	--	TT	TT	--	AA	--	TT	--	TT	AA	AA	AA	AA	AA	AA	AA	AA	AA	AA	AA	AA	--	AA	AA	AA	AA
PPR621.30	G/T	13	173475599	+	GG	GG	GG	GG	--	GG	GG	--	GG	GG	GG	GG	GG	GG	GG	GG	GG	GG	--	--	GG	GG	--	--	--	GG	--	GG	TT	TT	TT	TT	TT	TT	TT	TT	--	TT	TT	--	--	TT	--	TT	GT
PPR631.3	C/T	13	173483489	+	CC	CC	CC	CC	--	CC	CC	--	CC	CC	CC	CC	CC	CC	CC	CC	CC	CC	--	--	CC	CC	--	TT	--	CC	--	CC	--	TT	TT	TT	TT	TT	--	TT	--	TT	TT	CT	--	TT	--	TT	TT
PPR631.6	A/G	13	173484422	+	AA	AA	AA	AA	--	AA	AA	--	AA	AA	AA	AA	AA	AA	AA	AA	AA	AA	--	--	AA	AA	AG	GG	--	AA	--	AA	--	GG	GG	--	GG	--	AG	--	GG	--	GG	--	--	GG	AG	GG	--
PPR631.7	T/A	13	173484470	+	TT	TT	TT	TT	--	TT	TT	--	TT	TT	TT	TT	TT	TT	TT	TT	TT	TT	--	--	TT	TT	AA	AA	--	TT	--	TT	AA	AA	AA	AA	AA	AA	AA	AA	AA	AA	AA	AA	AA	AA	AA	AA	AA
PPR631.10	C/T	13	173484728	+	CC	CC	CC	CC	--	CC	CC	--	CC	CC	CC	CC	CC	CC	CC	CC	CC	CC	--	--	CC	CC	--	--	--	CC	--	CC	--	--	--	CT	--	--	TT	--	--	--	--	--	--	--	--	--	--
PPR631.11	C/G	13	173484882	+	CC	CC	CC	CC	--	CC	CC	--	CC	CC	CC	CC	CC	CC	CC	CC	CC	CC	--	--	CC	CC	--	--	--	CC	--	CC	--	--	GG	--	GG	--	--	--	--	--	--	GG	--	--	--	--	--
PPR631.12	G/C	13	173484894	+	GG	GG	GG	GG	--	GG	GG	--	GG	GG	GG	GG	GG	GG	GG	GG	GG	GG	--	--	GG	GG	--	--	--	GG	--	GG	--	--	CC	--	--	--	--	--	--	--	--	CC	--	--	--	--	--
PPR631.13	C/T	13	173485381	+	CC	CC	CC	CT	--	CC	CT	--	CT	CC	CC	CC	CC	CC	CC	CC	CT	CC	CC	CT	CT	CC	CC	CT	TT	CC	CT	CC	CC	CC	--	CT	--	--	CT	CC	CT	--	CT	--	--	--	TT	--	CT
PPR631.14	A/G	13	173485387	+	AA	AA	AA	AG	--	AA	AG	--	AG	AA	AA	AA	AA	AA	AA	AA	AG	AA	AA	AG	AG	AA	AA	AG	GG	AA	AG	AA	AA	AA	--	AG	--	--	AG	AA	AG	--	AG	--	--	--	GG	--	AG
PPR631.15	A/G	13	173485632	+	AA	AA	AA	AA	AA	AA	AA	AA	AA	AA	AA	AA	AA	AA	AA	AA	AA	AA	AG	AA	AA	AA	AA	AA	AA	AA	AA	AA	AA	AA	AA	AA	AA	GG	AA	AA	AA	--	AA	--	AA	AG	AA	GG	AA
PPR631.16	G/A	13	173485743	+	GG	GG	GG	GA	--	GG	GA	--	GA	GG	GG	GG	GG	GG	GG	GG	GA	GG	--	GA	GA	GG	GG	GA	AA	GG	GA	GG	GG	GG	--	GA	--	--	GA	GG	GA	GA	GA	--	--	GG	AA	GG	GA
PPR631.17	G/A	13	173485890	+	GG	GG	GG	GG	--	GG	GG	--	GG	GG	GG	GG	GG	GG	GG	GG	GG	GG	--	GG	GG	GG	GG	GG	GG	GG	GG	GG	GG	GG	--	GG	--	AA	GG	GG	GG	AA	GG	AA	--	--	GG	AA	GG
PPR631.18	T/C	13	173485893	+	TT	TT	TT	TC	--	TT	TC	--	TC	TT	TT	TT	TT	TT	TT	TT	TC	TT	--	TC	TC	TT	TT	TC	CC	TT	TC	TT	TT	TT	--	TC	--	TT	TC	TT	TC	TT	TC	TT	--	--	CC	TT	TC
PPR631.19	T/A	13	173486166	+	TT	TT	TT	TA	--	TT	TA	--	TA	TT	TT	TT	TT	TT	TT	TT	TA	TT	--	TA	TA	TT	TT	TA	AA	TT	TA	TT	TT	TT	--	TA	--	--	TA	TT	TA	--	TA	--	--	--	AA	--	TA
PPR631.20	G/A	13	173486268	+	GG	GG	GG	GA	--	GG	GA	--	GA	GG	GG	GG	GG	GG	GG	GG	GA	GG	--	GA	GA	GG	GG	GA	AA	GG	GA	GG	GG	GG	--	GA	--	--	GA	GG	GA	--	GA	--	--	GG	AA	--	GA
PPR631.21	C/T	13	173486637	+	CC	CC	CC	CC	--	CC	CC	--	CC	CC	CC	CC	CC	CC	CC	CC	CC	CC	--	CC	CC	CC	CC	CC	CC	CC	CC	CC	CC	CC	--	CC	--	CT	CC	CC	CC	TT	CC	CT	--	--	CC	--	CC
PPR631.23	T/G	13	173486681	+	TT	TT	TT	TG	--	TT	TG	--	TG	TT	TT	TT	TT	TT	TT	TT	TG	TT	--	TG	TG	TT	TT	TG	GG	TT	TG	TT	TT	TT	--	TG	--	TT	TG	TT	TG	TT	TG	TG	--	--	GG	TT	TG
PPR631.24	T/C	13	173486742	+	TT	TT	TT	TT	--	TT	TC	--	TC	TT	TT	TT	TT	TT	TT	TT	TC	TT	--	TC	TC	TT	TT	TC	CC	TT	TC	TT	TT	TT	--	TC	--	--	TC	TT	TC	--	TC	--	--	--	CC	--	TC
PPR631.25	T/G	13	173486921	+	TT	TT	TT	TT	--	TT	TT	--	TT	TT	TT	TT	TT	TT	TT	TT	TG	TT	--	TG	TG	TT	TT	TG	GG	TT	TG	TT	TT	TT	--	TG	--	--	TG	TT	TG	--	TG	--	--	--	GG	--	TG
PPR631.26	G/A	13	173486948	+	GG	GG	GG	GG	--	GG	GG	--	GG	GG	GG	GG	GG	GG	GG	GG	GA	GG	--	GA	GA	GG	GG	GA	AA	GG	GA	GG	GG	GG	--	GA	--	--	GA	GG	GA	--	GA	--	--	--	AA	--	GA
PPR631.27	A/T	13	173487402	+	AA	AA	AA	AA	--	AA	AT	--	AT	AA	AA	AA	AA	AA	AA	AA	AT	AA	--	AT	AT	AA	AA	AT	TT	AA	AT	AA	AA	AA	--	AT	--	--	AT	AA	AT	--	AT	--	--	--	TT	--	AT
PPR631.28	G/A	13	173487882	+	GG	GG	GG	GA	--	GG	GA	--	GA	GG	GG	GG	GG	GG	GG	GG	GA	GG	--	GA	GA	GG	GG	GA	AA	GG	GA	GG	GG	GG	--	GA	--	--	GA	GG	GA	--	GA	--	--	--	AA	--	GA
PPR631.29	T/C	13	173488203	+	TT	TT	TT	TC	--	TT	TC	TC	TC	TT	TT	TT	TT	TT	TT	TT	TC	TT	--	TC	TC	TT	TT	TC	CC	TT	TC	TT	TT	TT	--	TC	--	--	TC	TT	TC	--	TC	--	--	--	CC	--	TC
PPR631.30	G/A	13	173488335	+	GG	GG	GG	GA	--	GG	GA	--	GG	GG	GG	GG	GG	GG	GG	GG	GA	GG	--	GA	GA	GG	GG	GA	AA	GG	GA	GG	GG	GG	--	GA	--	--	GA	GG	GA	--	GA	--	--	--	AA	--	GA
PPR631.31	G/A	13	173488719	+	GG	GG	GG	GA	--	GG	GA	--	GA	GG	GG	GG	GG	GG	GG	GG	GA	GG	--	GA	GA	GG	GG	GA	AA	GG	GA	GG	GG	GG	--	GA	--	--	GA	GG	GA	--	GA	--	--	--	AA	--	GA
PPR631.32	T/C	13	173488747	+	TT	TT	TT	TC	--	TT	TC	--	TC	TT	TT	TT	TT	TT	TT	TT	TC	TT	--	TC	TC	TT	TT	TC	CC	TT	TC	TT	TT	TT	--	TC	--	--	TC	TT	TC	--	TC	--	--	--	CC	--	TC
PPR631.33	G/A	13	173488971	+	GG	GG	GG	GA	--	GG	GA	--	GA	GG	GG	GG	GG	GG	GG	GG	GA	GG	--	GA	GA	GG	GG	GA	AA	GG	GA	GG	GG	GG	--	GA	--	--	GA	GG	GA	--	GA	--	--	--	AA	--	GA
PPR631.34	G/T	13	173489045	+	GG	GG	GG	GG	--	GG	GT	--	GT	GG	GG	GG	GG	GG	GG	GG	GT	GG	--	GT	GT	GG	GG	GT	TT	GG	GT	GG	GG	GG	--	GT	--	--	GT	GG	GG	--	GT	--	--	--	TT	--	GT
PPR631.35	A/G	13	173489177	+	AA	AA	AA	AG	--	AA	AG	--	AG	AA	AA	AA	AA	AA	AA	AA	AG	AA	--	AG	AG	AA	AA	AG	GG	AA	AG	AA	AA	AA	--	AG	--	--	AG	AA	AG	--	AG	--	--	--	GG	--	AG
PPR631.36	T/A	13	173489460	+	TA	TT	TT	TT	--	TT	TT	--	TT	TT	TA	TT	TT	TT	TA	TT	TT	TT	--	TT	TT	TT	TT	TT	TT	TA	TT	TT	TT	TT	--	TT	--	--	TT	TT	TT	--	TT	--	--	--	TT	--	TT
PPR631.37	A/G	13	173489667	+	AA	AA	AA	AG	--	AA	AG	--	AG	AA	AA	AA	AA	AA	AA	AA	AG	AA	--	AG	AG	AA	AA	AG	GG	AA	AG	AA	AA	AA	--	AG	--	--	AG	AA	AG	--	AG	--	--	AA	GG	--	AG
PPR631.38	G/A	13	173489920	+	GG	GG	GG	GG	--	GG	GG	--	GG	GG	GG	GG	GG	GG	GG	GG	GA	GG	--	GG	GG	GG	GG	GG	AA	GG	GG	GG	GG	GG	--	GG	--	--	GG	GG	GG	--	GG	--	--	GG	GA	--	GG
PPR631.40	C/T	13	173490185	+	CC	CC	CC	CC	--	CC	CC	--	CC	CC	CC	CC	CC	CC	CC	CC	CC	CC	--	TT	CC	CC	CC	TT	CT	CC	TT	CC	--	CC	--	TT	--	--	TT	--	TT	--	TT	--	--	--	TT	--	CT
PPR631.41	A/G	13	173490191	+	AA	AA	AA	AA	--	AA	AA	--	AA	AA	AA	AA	AA	AA	AA	AA	AA	AA	--	GG	AA	AA	AA	GG	AG	AA	GG	AA	--	AA	--	GG	--	--	GG	--	GG	--	GG	--	--	--	GG	--	GG
PPR631.42	G/A	13	173490687	+	GG	GG	GG	GG	--	GG	GG	GG	GG	GG	GG	GG	GG	GG	GG	GG	GG	GG	GG	--	GG	GG	--	GG	--	GG	GG	GG	--	GG	GG	GA	--	--	--	--	--	GA	--	--	--	--	GA	GG	--
PPR631.43	G/A	13	173491292	+	GG	GG	GG	GG	GA	GG	GG	AA	GG	GG	GG	GG	GG	GG	GG	GG	GG	GG	--	GA	GG	GG	--	--	--	GG	AA	GG	--	--	--	--	--	--	--	--	--	--	--	--	--	--	--	--	--
PPR631.44	G/C	13	173491314	+	GG	GG	GC	GG	CC	GG	GG	CC	GG	GG	GG	GG	GG	GG	GG	GG	GG	GG	CC	CC	GG	GG	--	--	--	GG	CC	GG	--	--	--	--	--	--	--	--	--	--	--	--	--	--	--	--	--
PPR631.45	T/C	13	173491368	+	TT	TT	TT	TT	TT	TT	TT	TT	TT	TT	TT	TT	TT	TT	TT	TT	TT	TT	TT	TT	TT	TT	CC	CC	--	TT	TT	TT	CC	CC	CC	CC	CC	CC	CC	CC	TC	CC	CC	CC	TC	CC	CC	CC	CC
PPR631.46	G/T	13	173491446	+	GG	GG	GG	GG	TT	GG	GG	TT	GG	GG	GG	GG	GG	GG	GG	GG	GG	GG	TT	TT	GG	GG	--	--	--	GG	TT	GG	--	--	--	--	--	--	--	--	--	--	--	--	GT	--	--	--	--
PPR631.47	T/G	13	173491464	+	TT	TT	TT	TT	GG	TT	TT	GG	TT	TT	TT	TT	TT	TT	TT	TT	TT	TT	GG	GG	TT	TT	--	--	--	TT	GG	TT	--	--	--	--	--	--	--	--	--	--	--	--	--	--	--	--	--
PPR631.49	C/T	13	173491653	+	CC	CC	CC	CC	--	CC	CC	--	CC	CC	CC	CC	CC	CC	CC	CC	CC	CC	--	--	CC	CC	TT	TT	CC	CC	--	CC	TT	TT	TT	TT	TT	TT	TT	TT	TT	TT	TT	TT	TT	TT	TT	TT	TT
PPR631.50	T/C	13	173491668	+	TT	TT	TT	TC	--	TC	TT	--	TT	TT	TT	TT	TT	TT	TT	TC	TT	TT	--	--	TT	TC	TT	TT	TT	TC	--	TT	TT	TT	TT	TT	TT	TT	TT	TT	TT	TT	TT	TT	TT	TT	TT	TT	TT
PPR631.51	G/A	13	173491739	+	GG	GG	GG	GG	--	GG	GG	--	GG	GG	GG	GG	GG	GG	GG	GG	GG	GG	AA	--	GG	GG	--	--	AA	GG	AA	GG	--	--	--	--	--	--	--	--	--	--	--	--	--	--	--	--	--
PPR631.52	C/G	13	173493042	+	CC	CC	CC	CC	--	CC	CC	--	CC	CC	CC	CC	CC	CC	CC	CC	CC	CC	--	--	CC	CC	GG	GG	--	CC	--	CC	--	GG	--	--	--	GG	--	GG	GG	GG	GG	GG	GG	--	--	--	GG
PPR631.55	A/G	13	173493161	+	AA	AA	AA	AA	--	AA	AA	--	AA	AA	AA	AA	AA	AA	AA	AA	AA	AA	--	--	AA	AA	GG	GG	AA	AA	--	AA	GG	GG	GG	GG	GG	GG	GG	GG	GG	GG	GG	GG	GG	GG	GG	GG	GG
PPR631.56	G/A	13	173493218	+	GG	GG	GG	GG	--	GG	GG	--	GG	GG	GG	GG	GG	GG	GG	GG	GG	GG	--	--	GG	GG	AA	--	--	GG	--	GG	--	AA	AA	AA	AA	GA	AA	AA	--	--	AA	--	--	--	AA	--	AA
PPR631.57	G/A	13	173493434	+	GG	GG	GG	GG	--	GG	GG	--	GG	GG	GG	GG	GG	GG	GG	GG	GG	GG	--	--	GG	GG	AA	AA	--	GG	--	GG	--	AA	AA	--	--	AA	--	AA	GA	AA	AA	--	--	AA	AA	AA	AA
PPR631.60	A/C	13	173494190	+	--	AA	--	--	--	--	--	--	AA	--	--	--	--	AA	--	AA	AA	--	--	--	--	--	--	--	--	--	--	--	--	--	--	--	--	--	--	CC	--	--	CC	CC	--	--	--	CC	--
PPR631.61	C/A	13	173494201	+	--	--	--	--	--	--	--	--	CC	--	--	--	--	CC	--	CC	--	--	--	--	--	--	--	--	--	--	--	--	--	--	--	--	--	--	--	AA	--	--	AA	AA	--	--	--	AA	--
PPR631.62	C/A	13	173494243	+	--	--	--	--	--	CA	--	--	CC	--	CC	--	--	--	CC	--	CC	--	--	--	--	AA	--	--	--	CC	--	--	--	--	--	CC	--	--	--	--	--	--	--	--	--	--	--	--	--
PPR631.63	G/A	13	173494691	+	GG	GG	GG	GG	--	GG	GG	--	GG	GG	GG	GG	GG	GG	GG	GG	GG	GG	--	--	GG	GG	--	--	--	GG	--	GG	--	GA	--	AA	--	--	--	--	--	AA	AA	--	--	AA	--	AA	--
PPR631.64	G/A	13	173494727	+	GG	GG	GG	GG	--	GG	GG	--	GG	GG	GG	GG	GG	GG	GG	GG	GG	GG	--	--	GG	GG	AA	--	--	GG	--	GG	AA	AA	AA	AA	AA	AA	GA	--	--	AA	AA	AA	--	AA	AA	AA	AA
PPR631.65	T/C	13	173494745	+	TT	TC	TC	TC	--	TT	TC	--	TC	TT	TC	TC	TC	TT	TC	TC	TC	TC	--	CC	TC	TC	TC	CC	CC	TC	CC	TC	CC	TC	TC	CC	TC	CC	CC	CC	CC	CC	CC	CC	CC	TC	CC	CC	CC
PPR631.66	T/A	13	173495665	+	TT	TT	TT	TT	--	TT	TT	--	TT	TT	TT	TT	TT	TT	TT	TT	TT	TT	--	--	TT	TT	TT	TT	--	TT	--	TT	TT	TA	TT	TT	TT	TT	TT	TA	TT	TT	TT	TT	TT	TT	TT	TT	TT
PPR631.67	A/T	13	173495713	+	AA	AA	AA	AA	--	AA	AA	--	AA	AA	AA	AA	AA	AA	AA	AA	AA	AA	--	--	AA	AA	--	--	--	AA	--	AA	--	AT	AT	--	AT	AT	--	AT	--	TT	AT	TT	AA	TT	TT	TT	TT
PPR631.68	C/T	13	173495728	+	CC	CC	CC	CC	--	CC	CT	--	CC	CC	CC	CC	CC	CC	CC	CC	CC	CC	--	--	CC	CC	--	--	--	CC	--	CC	--	--	--	--	--	--	--	--	--	--	--	--	TT	--	--	TT	--
PPR631.70	A/C	13	173496633	+	AC	AA	--	AA	--	AC	AA	--	AA	AC	AA	AC	AA	AA	AC	AC	AA	AA	--	--	AA	AC	--	--	--	AC	--	AA	--	--	--	--	--	--	--	--	--	CC	--	--	--	--	--	--	CC
PPR631.71	A/G	13	173496653	+	AG	AA	--	AA	--	AG	AA	--	AA	AA	AA	AA	AA	AA	AA	AG	AA	AA	--	--	AA	AG	--	--	--	AG	--	AA	--	--	--	--	--	--	--	--	--	--	--	--	--	--	--	--	--
PPR631.72	C/T	13	173497194	+	CC	CC	CC	CC	--	CC	CC	--	CC	CC	CC	CC	CC	CC	CC	CC	CC	CC	--	--	CC	CC	--	--	--	CC	--	CC	TT	TT	TT	--	TT	TT	TT	--	--	TT	TT	--	--	--	--	TT	--
PPR631.73	A/G	13	173497265	+	AG	AG	AG	AG	--	AG	AG	--	AG	AG	AG	AG	AG	AG	AG	AG	AG	AG	--	--	AG	AG	--	--	--	AG	--	AG	AG	GG	AG	--	AG	AG	AG	--	--	GG	GG	--	--	--	--	AG	--
PPR631.75	T/A	13	173498005	+	TA	TA	TT	TA	--	TA	TA	--	TA	TA	TA	TA	TA	TA	TA	TA	TA	TA	--	--	TA	TA	--	--	--	TA	--	TA	--	--	--	--	--	--	--	--	--	--	--	--	--	--	--	--	--
PPR631.76	A/T	13	173498297	+	AA	AA	AA	AA	--	AA	AA	--	AA	AA	AA	AA	AT	AA	AA	AA	AA	AA	--	--	AA	AA	--	--	--	AA	--	AA	--	--	--	--	--	--	--	--	--	--	--	--	--	--	--	--	--
PPR631.77	T/C	13	173498339	+	TT	TT	TT	TT	TT	TT	TT	TT	TT	TT	TT	TT	TT	TT	TT	TT	TT	TT	TT	TT	TT	TT	TC	TT	TT	TT	TT	TT	TT	TT	TT	TT	TT	TT	TC	TC	TT	TT	TT	TT	TT	TC	TT	TT	TT
PPR631.78	A/C	13	173498348	+	AA	AA	AA	AA	CC	AA	AA	CC	AA	AA	AA	AA	AA	AA	AA	AA	AA	AA	CC	CC	AA	AA	AA	AA	AC	AA	CC	AA	AA	AA	AA	AA	AA	AA	AA	AA	AA	AA	AA	AA	AA	AA	AA	AA	AA
PPR631.79	C/T	13	173498360	+	CC	CC	CC	CC	CC	CC	CC	CC	CC	CC	CC	CC	CC	CC	CC	CC	CC	CC	CC	CC	CC	CC	TT	TT	CC	CC	CC	CC	TT	TT	TT	TT	TT	TT	TT	TT	TT	TT	TT	TT	TT	TT	TT	TT	TT
PPR631.80	T/G	13	173499171	+	TT	TG	TT	TT	--	TT	TT	--	TG	TG	TG	TT	TT	TG	TT	TT	TT	TT	--	--	TG	TG	--	--	--	TG	--	TT	--	--	--	--	--	--	--	--	--	--	--	--	--	--	--	--	--
PPR631.81	G/T	13	173499172	+	GT	GG	GG	GG	--	GT	GG	--	GG	GG	GT	GG	GT	GG	GG	GG	GT	GT	--	--	GG	GG	--	--	--	GT	--	GG	--	--	--	--	--	--	--	--	--	--	--	--	--	--	--	--	--
PPR631.82	A/G	13	173499659	+	AG	AG	AA	AG	--	AG	AG	--	AG	AG	AG	AG	AG	AG	AG	AG	AG	AG	--	--	AG	AG	GG	GG	--	AG	--	AA	GG	GG	GG	GG	GG	GG	GG	GG	GG	GG	GG	--	GG	--	GG	GG	GG
PPR631.83	A/G	13	173499707	+	AA	AA	AA	AA	--	AA	AA	--	AA	AA	AA	AA	AA	AA	AA	AA	AA	AA	--	AG	AA	AA	GG	GG	--	AA	GG	AA	GG	GG	GG	GG	GG	GG	GG	GG	AG	GG	GG	GG	GG	GG	GG	GG	GG
PPR631.84	A/G	13	173499850	+	AA	AA	AA	AA	AG	AA	AA	AG	AA	AA	AA	AA	AA	AA	AA	AA	AA	AA	AG	AG	AA	AA	AA	AA	AA	AA	AG	AA	AA	AA	AA	AA	AA	AA	AA	AA	AA	AA	AA	AA	AA	AA	AA	AA	AA
PPR631.85	G/A	13	173499917	+	GG	GG	GG	GG	--	GG	GG	--	GG	GG	GG	GG	GG	GG	GG	GG	GG	GG	--	AA	GG	GG	--	--	--	GG	--	GG	--	--	--	--	--	--	--	--	--	--	--	--	--	--	--	--	--
PPR631.87	T/A	13	173500124	+	TT	TT	TT	TT	--	TT	TT	--	TT	TT	TT	TT	TT	TT	TT	TT	TT	TT	--	--	TT	TT	AA	--	--	TT	--	TT	AA	AA	AA	TA	--	--	AA	AA	--	--	--	--	AA	--	AA	TA	AA
PPR631.88	A/G	13	173500596	+	AA	AA	AA	AA	--	AA	AA	--	AA	AA	AA	AA	AA	AA	AA	AA	AA	AA	AG	--	AA	AA	AA	AA	--	AA	--	AA	AA	AA	AA	AA	AA	AA	AA	AA	AA	AA	AA	AA	AA	AA	AA	AA	AA
PPR631.91	G/T	13	173500735	+	GG	GG	GG	GG	--	GG	GT	--	GG	GG	GG	GG	GG	GG	GG	GG	GG	GG	--	--	GG	GG	TT	TT	--	GG	--	GG	TT	TT	TT	TT	TT	TT	TT	TT	TT	TT	TT	TT	TT	TT	TT	TT	TT
PPR631.92	A/G	13	173500740	+	AA	AA	AA	AA	--	AA	AA	--	AA	AA	AA	AA	AA	AA	AA	AA	AA	AA	--	--	AA	AA	GG	GG	--	AA	--	AA	GG	GG	GG	GG	GG	GG	GG	GG	GG	GG	GG	GG	GG	GG	GG	GG	GG
[truncated: 14 more columns]
