# Supplementary material for: Development and Validation of Markers for the Fertility Restorer Gene Rf1 in Sunflower
Source: Int J Mol Sci. 2019 Mar 13;20(6):1260. doi: 10.3390/ijms20061260 (PMC6471545; doi:10.3390/ijms20061260)
Supplement: Supplementary file 1 [file ijms-20-01260-s001.zip › Supplementary Table 7_new.xlsx]

## Sheet: all variants
Supplementary Table 7: Read counts for the SNPs of the 59 genotypes in the next generation sequencing of candidate genes for Rf1
yellow: SNPs significantly associated with fertility restoration; Abbreviations: Armir=Armavirsky 3497, Arrow=Arrowhead, Krasn=Krasnodarets, Romsun=Romsun V3355
No.	SNP	Reference	Gene ID	Gene Name	Position	Reference allele	Alternate allele(s)	Filter(s)	AC 54-3	AC Armir	AC Arrow	AC CM104	AC CM259	AC CM275	AC CM526	AC CM63	AC Krasno	AC No2	AC ROMSUN	AC SAM053	AC SAM082	AC SAM109	AC SAM110	AC SAM140	AC SAM153	AC SAM155	AC SAM156	AC SAM171	AC SAM183	AC SAM185	AC SAM219	AC SAM224	AC SAM264	AC SAM273	AC D-75-10	AC GN-0778	AC RHA-282	AC SAM010	AC SAM012	AC SAM024	AC SAM041	AC SAM055	AC SAM057	AC SAM100	AC SAM101	AC SAM118	AC SAM119	AC SAM121	AC SAM136
1	PAPS3.1	HanXRQChr13	HanXRQChr13g0394751	Probable poly(A) polymerase 3 (PAPS3)	56431576	A	C	PASS	44/1	0/56	47/31	42/0	62/0	59/0	42/0	81/0	77/2	22/22	92/0	90/0	0/74	88/0	116/0	95/0	87/0	70/0	73/0	69/0	75/0	73/0	81/1	2/53	60/0	75/0	89/0	61/0	1/70	0/84	0/71	0/74	0/49	109/2	80/0	65/0	99/0	45/25	0/80	53/0	94/0
2	PAPS3.2	HanXRQChr13	HanXRQChr13g0394751	Probable poly(A) polymerase 3 (PAPS3)	56432393	C	G	PASS	82/0	0/92	65/32	82/0	80/0	80/0	58/0	63/0	58/56	29/24	118/2	96/0	0/77	94/1	103/0	175/0	154/0	102/1	95/1	125/0	94/0	140/0	0/108	0/90	62/0	114/1	109/2	112/0	0/73	0/112	0/109	2/128	0/93	148/4	113/0	0/80	2/76	65/58	1/96	82/0	92/0
3	PAPS3.6	HanXRQChr13	HanXRQChr13g0394751	Probable poly(A) polymerase 3 (PAPS3)	56433210	G	T	PASS	14/0	0/11	13/4	8/0	22/0	./.	14/0	10/0	17/7	12/4	25/0	29/0	./.	20/0	25/2	21/0	18/0	19/0	29/0	21/0	28/0	43/0	0/8	./.	18/0	19/0	26/0	./.	0/12	./.	0/10	0/15	0/10	38/0	23/0	27/0	1/13	11/3	./.	25/0	28/0
4	PAPS3.7	HanXRQChr13	HanXRQChr13g0394751	Probable poly(A) polymerase 3 (PAPS3)	56434572	G	T	PASS	./.	./.	./.	./.	./.	./.	./.	./.	./.	6/3	./.	./.	./.	10/0	8/0	./.	./.	./.	./.	./.	./.	./.	./.	./.	./.	./.	./.	./.	./.	./.	./.	./.	./.	./.	./.	./.	./.	./.	./.	./.	./.
5	PPR841.1	HanXRQChr13	HanXRQChr13g0418841	Putative pentatricopeptide repeat	170848579	G	T	PASS	./.	76/0	0/10	./.	./.	./.	87/0	./.	136/0	76/0	./.	137/0	./.	144/0	./.	162/0	180/0	./.	./.	./.	144/0	./.	./.	./.	./.	./.	./.	53/0	./.	./.	./.	./.	./.	./.	./.	./.	./.	./.	./.	./.	./.
6	PPR841.2	HanXRQChr13	HanXRQChr13g0418841	Putative pentatricopeptide repeat	170848599	G	A	PASS	./.	87/0	10/0	./.	./.	./.	95/0	./.	140/0	78/0	./.	140/0	./.	152/0	./.	183/0	192/0	./.	./.	./.	147/0	./.	./.	./.	./.	./.	./.	60/0	./.	./.	./.	./.	./.	./.	./.	./.	./.	./.	./.	./.	./.
7	PPR841.3	HanXRQChr13	HanXRQChr13g0418841	Putative pentatricopeptide repeat	170848649	C	G	PASS	1/7	106/6	8/0	./.	0/14	./.	114/0	0/11	137/0	76/4	./.	150/0	./.	168/0	./.	212/0	229/0	./.	./.	4/4	170/0	0/13	64/15	41/11	32/0	./.	2/14	90/0	46/10	104/15	66/8	93/18	102/10	85/14	53/7	44/15	45/12	75/18	79/10	43/26	38/0
8	PPR841.4	HanXRQChr13	HanXRQChr13g0418841	Putative pentatricopeptide repeat	170848665	C	T	PASS	10/0	115/0	./.	./.	17/0	./.	104/0	17/0	136/2	83/0	./.	142/0	./.	166/0	./.	217/0	233/0	./.	./.	./.	161/0	15/0	23/67	18/44	26/31	./.	20/0	97/0	24/44	45/118	30/76	38/98	27/102	35/83	23/60	30/42	18/48	40/81	26/90	41/47	6/34
9	PPR841.5	HanXRQChr13	HanXRQChr13g0418841	Putative pentatricopeptide repeat	170848667	T	C	PASS	1/9	105/10	./.	./.	0/17	./.	108/0	0/19	129/3	70/10	./.	140/0	./.	168/1	./.	213/1	229/0	./.	./.	./.	164/0	0/15	67/23	46/18	31/30	./.	2/18	98/2	45/24	125/43	77/34	97/38	107/27	85/40	62/20	46/29	49/18	83/40	90/28	47/40	36/6
10	PPR841.7	HanXRQChr13	HanXRQChr13g0418841	Putative pentatricopeptide repeat	170848862	G	A	PASS	./.	69/0	./.	./.	./.	./.	92/0	./.	97/0	21/0	./.	117/0	./.	111/0	./.	157/2	125/0	./.	./.	./.	113/2	./.	./.	./.	./.	./.	./.	44/0	./.	./.	./.	./.	./.	./.	./.	./.	./.	./.	./.	./.	./.
11	PPR841.8	HanXRQChr13	HanXRQChr13g0418841	Putative pentatricopeptide repeat	170848872	T	C	PASS	0/8	75/0	./.	./.	./.	./.	100/0	0/12	106/1	26/0	./.	128/0	./.	123/0	./.	161/0	140/0	./.	./.	./.	120/0	./.	./.	./.	./.	./.	2/6	52/0	./.	./.	./.	./.	./.	./.	./.	./.	./.	./.	./.	./.	./.
12	PPR841.9	HanXRQChr13	HanXRQChr13g0418841	Putative pentatricopeptide repeat	170848924	G	A	PASS	8/2	78/7	./.	./.	./.	./.	96/0	10/9	116/2	37/2	0/11	128/0	./.	128/0	./.	168/0	154/0	./.	./.	./.	115/0	5/4	./.	./.	./.	./.	6/4	61/0	./.	./.	./.	./.	./.	./.	8/0	./.	8/0	./.	./.	./.	./.
13	PPR841.10	HanXRQChr13	HanXRQChr13g0418841	Putative pentatricopeptide repeat	170848927	C	A	PASS	2/8	78/2	./.	./.	./.	./.	96/0	11/8	118/0	39/0	13/0	130/0	./.	129/0	./.	170/0	153/0	./.	./.	./.	115/0	4/5	./.	./.	./.	./.	6/4	58/0	./.	./.	./.	./.	./.	./.	2/6	./.	0/8	./.	./.	./.	./.
14	PPR841.12	HanXRQChr13	HanXRQChr13g0418841	Putative pentatricopeptide repeat	170849767	C	A	PASS	./.	73/0	./.	./.	12/0	18/0	41/0	./.	93/2	55/0	12/2	120/2	./.	114/0	12/0	165/0	130/0	14/0	./.	./.	133/2	39/0	13/0	11/0	78/0	14/4	10/0	72/0	18/0	8/2	12/0	11/0	./.	14/2	13/2	27/0	./.	20/8	8/2	14/2	./.
15	PPR841.13	HanXRQChr13	HanXRQChr13g0418841	Putative pentatricopeptide repeat	170849880	G	C	PASS	./.	66/0	./.	./.	./.	./.	49/0	./.	96/4	32/2	./.	102/2	./.	88/0	10/0	137/11	118/9	./.	./.	./.	121/8	6/2	./.	./.	75/10	./.	./.	47/0	./.	8/6	8/2	7/4	./.	./.	./.	./.	./.	16/2	2/8	6/4	./.
16	PPR841.14	HanXRQChr13	HanXRQChr13g0418841	Putative pentatricopeptide repeat	170850099	T	C	PASS	./.	78/0	./.	./.	./.	./.	128/0	./.	183/0	72/0	./.	198/0	./.	168/0	./.	236/0	232/0	./.	./.	./.	181/0	./.	./.	./.	4/40	./.	./.	70/0	./.	./.	9/0	./.	./.	./.	./.	./.	./.	./.	./.	./.	./.
17	PPR841.16	HanXRQChr13	HanXRQChr13g0418841	Putative pentatricopeptide repeat	170850258	A	G	PASS	6/9	81/8	8/2	11/14	19/24	2/12	98/0	11/10	107/0	60/2	6/11	136/0	9/2	122/0	19/23	224/0	230/0	10/16	19/12	12/0	126/0	35/20	8/0	32/0	113/0	6/18	31/14	50/2	8/0	./.	38/0	12/0	33/0	15/0	./.	./.	9/0	25/2	25/0	10/0	./.
18	PPR841.17	HanXRQChr13	HanXRQChr13g0418841	Putative pentatricopeptide repeat	170850264	G	C	PASS	13/4	77/8	6/7	25/0	33/6	14/0	97/0	19/2	100/4	66/0	15/2	138/0	11/0	117/0	44/0	217/0	220/2	27/0	30/2	10/2	122/2	49/6	2/6	20/8	108/12	20/0	34/6	54/2	0/8	./.	24/10	0/12	22/11	1/12	./.	./.	4/5	19/6	0/25	0/10	./.
19	PPR841.19	HanXRQChr13	HanXRQChr13g0418841	Putative pentatricopeptide repeat	170850301	C	T	PASS	8/9	76/2	12/2	17/6	11/16	16/2	95/0	11/4	94/0	60/0	2/6	132/0	15/0	115/0	29/19	204/2	207/0	26/6	30/8	10/0	109/0	33/12	./.	24/0	103/0	10/8	24/8	49/0	./.	./.	22/0	10/0	23/0	10/0	./.	./.	9/0	13/0	25/0	./.	./.
20	PPR841.20	HanXRQChr13	HanXRQChr13g0418841	Putative pentatricopeptide repeat	170850327	C	G	PASS	8/0	67/0	6/2	17/0	./.	16/2	87/0	./.	86/2	46/2	./.	112/0	10/3	96/6	27/0	169/2	168/2	25/2	24/4	6/4	101/2	18/2	./.	./.	69/4	9/0	10/0	38/4	./.	./.	./.	./.	./.	./.	./.	./.	./.	./.	./.	./.	./.
21	PPR841.21	HanXRQChr13	HanXRQChr13g0418841	Putative pentatricopeptide repeat	170850520	C	T	PASS	2/13	56/3	./.	./.	0/10	0/17	89/0	0/17	94/2	43/6	0/24	90/0	0/9	106/0	0/20	160/0	132/0	0/9	0/20	0/11	134/0	2/13	./.	./.	92/0	0/12	1/7	48/4	./.	./.	./.	./.	./.	./.	./.	./.	./.	./.	./.	./.	./.
22	PPR841.22	HanXRQChr13	HanXRQChr13g0418841	Putative pentatricopeptide repeat	170850541	A	C	PASS	2/11	53/1	./.	./.	0/8	0/15	87/0	0/13	95/0	44/6	0/22	79/0	0/9	101/0	0/18	154/0	125/0	./.	0/14	0/9	124/0	2/10	./.	./.	90/0	./.	./.	48/0	./.	./.	./.	./.	./.	./.	./.	./.	./.	./.	./.	./.	./.
23	PPR841.23	HanXRQChr13	HanXRQChr13g0418841	Putative pentatricopeptide repeat	170850640	T	C	PASS	./.	41/0	./.	./.	./.	./.	41/2	./.	56/0	25/0	./.	45/0	./.	47/0	./.	70/0	64/2	./.	./.	./.	71/0	./.	./.	./.	2/31	./.	./.	25/0	./.	./.	./.	./.	./.	./.	./.	./.	./.	./.	./.	./.	./.
24	PPR841.24	HanXRQChr13	HanXRQChr13g0418841	Putative pentatricopeptide repeat	170850934	A	C	PASS	./.	9/0	./.	0/9	./.	0/8	19/0	./.	37/0	13/0	./.	35/0	./.	35/0	0/15	53/0	62/0	0/12	0/11	./.	40/0	./.	./.	./.	./.	0/21	./.	25/0	./.	./.	./.	./.	./.	./.	./.	./.	./.	./.	./.	./.	./.
25	PPR841.26	HanXRQChr13	HanXRQChr13g0418841	Putative pentatricopeptide repeat	170851288	T	C	PASS	22/0	162/16	52/0	9/0	48/0	./.	160/20	35/0	247/6	107/6	39/2	219/17	24/0	194/6	13/0	249/19	358/27	13/0	22/0	41/0	254/15	58/0	0/33	0/25	237/0	12/0	49/0	93/13	0/47	0/54	0/48	0/63	3/49	2/52	0/53	0/28	1/34	4/36	2/31	0/48	4/72
26	PPR841.28	HanXRQChr13	HanXRQChr13g0418841	Putative pentatricopeptide repeat	170851318	G	A	PASS	25/10	197/21	40/20	13/0	49/33	13/0	186/0	40/24	283/10	109/16	43/2	259/0	30/0	213/0	29/0	304/0	413/0	27/0	28/0	21/23	293/0	55/41	54/0	58/0	251/24	20/0	51/22	109/0	68/0	90/0	85/0	96/0	77/0	94/0	85/0	42/0	54/0	74/0	64/0	70/0	86/0
27	PPR841.29	HanXRQChr13	HanXRQChr13g0418841	Putative pentatricopeptide repeat	170851469	G	A	PASS	46/2	173/0	55/0	71/2	108/0	54/2	165/0	75/0	191/0	118/0	79/0	199/2	47/5	187/0	143/2	280/3	259/4	114/0	89/2	78/0	182/4	116/2	46/48	62/34	143/0	108/2	111/0	125/2	55/46	90/88	88/91	54/61	88/65	77/55	61/63	49/43	48/30	94/63	78/73	95/70	41/53
28	PPR841.30	HanXRQChr13	HanXRQChr13g0418841	Putative pentatricopeptide repeat	170851483	C	T	PASS	29/10	132/24	41/14	56/11	51/47	44/5	164/6	59/13	163/25	89/23	58/20	172/17	45/21	173/22	97/40	246/22	237/18	92/16	74/13	60/18	174/16	65/45	83/2	89/0	132/4	86/16	76/21	115/14	93/4	160/15	160/4	106/1	145/5	127/6	116/4	87/1	72/0	134/14	139/5	149/2	98/2
29	PPR841.31	HanXRQChr13	HanXRQChr13g0418841	Putative pentatricopeptide repeat	170851564	G	C	PASS	12/4	103/2	35/8	18/0	21/3	29/0	156/0	25/4	168/0	69/2	39/0	178/0	58/0	151/0	41/0	240/0	252/0	40/0	37/0	28/2	153/0	30/8	45/2	37/0	14/91	34/0	24/6	110/0	53/0	69/2	86/0	57/0	98/0	55/0	63/2	55/0	46/0	61/0	64/0	58/0	62/0
30	PPR841.32	HanXRQChr13	HanXRQChr13g0418841	Putative pentatricopeptide repeat	170851572	C	A	PASS	0/11	82/9	6/18	6/8	2/7	14/10	153/0	2/18	165/0	59/6	15/14	171/2	36/20	142/0	15/13	217/0	245/0	18/13	15/14	0/25	149/0	2/27	23/16	7/20	89/14	14/14	4/18	106/0	29/21	46/26	52/22	28/22	48/35	36/13	32/21	26/11	26/11	25/23	33/13	24/18	37/17
31	PPR841.33	HanXRQChr13	HanXRQChr13g0418841	Putative pentatricopeptide repeat	170851592	A	G	PASS	./.	85/0	12/0	./.	./.	8/0	135/0	./.	159/0	57/0	14/0	169/0	29/2	129/0	12/0	213/0	241/0	16/0	16/0	./.	138/0	10/0	22/0	4/9	85/0	13/0	10/0	99/0	15/8	29/14	40/2	21/4	26/9	34/7	25/5	24/4	26/4	12/5	23/6	22/2	20/6
32	PPR841.35	HanXRQChr13	HanXRQChr13g0418841	Putative pentatricopeptide repeat	170851696	C	T	PASS	97/0	134/0	110/0	38/0	188/0	62/0	56/0	138/0	169/0	112/0	74/0	117/2	50/0	83/0	92/0	118/0	144/4	73/2	39/0	115/0	109/0	184/0	56/6	34/8	64/2	72/0	145/0	46/0	32/10	67/20	60/14	51/14	41/20	74/13	58/15	62/8	35/11	65/16	62/18	41/8	34/11
33	PPR841.36	HanXRQChr13	HanXRQChr13g0418841	Putative pentatricopeptide repeat	170851703	G	A	PASS	97/0	128/0	109/0	37/0	182/0	60/0	55/0	136/2	165/0	111/0	76/0	114/1	50/0	81/0	92/0	115/0	139/0	76/0	37/0	112/0	106/0	180/2	53/9	34/6	64/0	68/0	140/0	46/0	37/5	60/18	50/24	47/18	52/7	61/24	52/20	46/23	36/10	61/16	61/17	27/18	39/7
34	PPR841.37	HanXRQChr13	HanXRQChr13g0418841	Putative pentatricopeptide repeat	170851720	G	A	PASS	96/0	126/0	110/0	0/34	178/0	0/60	55/0	129/0	163/0	99/0	70/0	112/0	2/46	77/0	1/83	114/0	131/0	2/71	2/33	115/0	101/0	180/0	62/0	38/0	61/2	0/61	132/0	44/0	42/0	64/0	70/0	60/0	59/0	84/0	71/0	62/2	46/0	74/0	74/0	42/0	46/0
35	PPR841.38	HanXRQChr13	HanXRQChr13g0418841	Putative pentatricopeptide repeat	170851758	G	A	PASS	84/0	108/0	92/0	26/0	138/0	52/0	52/0	117/0	140/0	72/0	64/0	99/1	44/2	70/2	72/0	93/0	122/2	66/0	28/0	106/0	93/0	159/2	0/40	1/27	48/0	47/0	119/0	38/0	0/28	2/43	0/52	0/46	2/48	0/66	0/56	2/50	0/28	2/44	0/60	0/31	0/46
36	PPR841.39	HanXRQChr13	HanXRQChr13g0418841	Putative pentatricopeptide repeat	170851781	C	T	PASS	67/0	81/0	77/0	22/0	124/0	31/0	40/0	100/0	114/0	63/0	56/0	81/0	26/0	64/0	52/0	77/0	97/0	46/0	26/0	100/0	76/0	128/0	6/22	9/8	41/0	32/0	88/0	30/0	10/12	12/8	15/17	12/18	25/11	22/18	10/16	13/18	7/8	18/6	20/17	10/7	16/23
37	PPR841.40	HanXRQChr13	HanXRQChr13g0418841	Putative pentatricopeptide repeat	170851807	T	G	PASS	2/48	47/19	0/56	0/10	0/92	0/25	38/0	0/86	55/32	26/20	0/33	67/0	0/20	58/0	0/30	66/0	86/0	0/35	2/20	1/66	70/0	2/85	./.	./.	0/35	0/21	0/64	27/0	14/0	./.	8/0	8/0	13/0	10/0	13/0	./.	12/0	./.	13/0	9/0	10/0
38	PPR841.41	HanXRQChr13	HanXRQChr13g0418841	Putative pentatricopeptide repeat	170851988	A	G	PASS	81/10	140/19	81/12	./.	97/27	./.	59/0	84/24	216/21	109/12	56/21	122/0	./.	88/0	./.	154/2	174/0	./.	./.	84/23	111/0	124/20	./.	./.	55/0	./.	128/32	86/0	./.	./.	./.	./.	./.	./.	./.	./.	./.	./.	./.	./.	./.
39	PPR841.45	HanXRQChr13	HanXRQChr13g0418841	Putative pentatricopeptide repeat	170852380	G	C	PASS	12/0	60/6	13/7	52/0	13/3	81/0	47/0	./.	113/5	37/1	7/3	85/0	53/0	77/0	84/0	127/0	137/0	61/0	76/0	7/4	101/0	16/6	./.	./.	82/1	68/0	24/5	48/0	./.	./.	./.	./.	./.	./.	./.	./.	./.	./.	./.	./.	./.
40	PPR841.46	HanXRQChr13	HanXRQChr13g0418841	Putative pentatricopeptide repeat	170852500	G	T	PASS	0/22	64/31	8/17	56/0	0/18	98/0	66/0	0/28	132/25	44/13	0/23	107/0	85/0	96/0	124/0	153/0	135/0	116/0	126/0	0/23	106/0	0/35	./.	./.	48/0	94/1	0/30	66/0	./.	./.	./.	./.	./.	./.	./.	./.	./.	./.	./.	./.	./.
41	TPR851.1	HanXRQChr13	HanXRQChr13g0418851	Putative tetratricopeptide-like helical domain	170875479	T	C	PASS	./.	12/0	./.	./.	./.	./.	15/0	./.	27/0	8/0	./.	33/0	./.	20/0	0/14	22/0	23/0	0/8	./.	./.	13/0	./.	./.	./.	18/0	0/11	./.	./.	./.	./.	./.	./.	./.	./.	./.	./.	./.	./.	./.	./.	./.
42	TPR851.2	HanXRQChr13	HanXRQChr13g0418851	Putative tetratricopeptide-like helical domain	170875633	A	G	PASS	0/25	33/31	0/19	35/19	0/19	33/41	43/0	0/28	72/0	28/13	0/27	86/0	47/21	71/0	92/59	73/0	91/0	72/52	61/43	0/13	60/1	0/41	10/0	10/0	123/0	54/28	0/25	30/0	./.	17/0	12/0	11/0	14/0	12/0	15/0	12/0	8/0	17/0	29/0	18/0	./.
43	TPR851.5	HanXRQChr13	HanXRQChr13g0418851	Putative tetratricopeptide-like helical domain	170875868	G	A	PASS	./.	32/0	./.	./.	./.	./.	42/0	./.	68/0	35/0	./.	54/0	./.	63/0	0/9	82/0	76/0	./.	./.	./.	54/0	./.	./.	./.	36/0	./.	./.	35/0	./.	./.	./.	./.	./.	./.	./.	./.	./.	./.	./.	./.	./.
44	TPR851.6	HanXRQChr13	HanXRQChr13g0418851	Putative tetratricopeptide-like helical domain	170875883	C	T	PASS	./.	35/0	./.	./.	./.	./.	44/0	./.	71/0	32/0	./.	54/1	./.	63/0	0/9	84/0	82/0	./.	./.	./.	61/0	./.	./.	./.	32/0	./.	./.	44/0	./.	./.	./.	./.	./.	./.	./.	./.	./.	./.	./.	./.	./.
45	TPR851.8	HanXRQChr13	HanXRQChr13g0418851	Putative tetratricopeptide-like helical domain	170876130	T	G	PASS	./.	./.	./.	./.	./.	./.	./.	./.	21/0	9/0	./.	15/0	./.	./.	0/11	10/0	11/0	./.	./.	./.	19/0	./.	./.	./.	./.	./.	./.	./.	./.	./.	./.	./.	./.	./.	./.	./.	./.	./.	./.	./.	./.
46	TPR851.9	HanXRQChr13	HanXRQChr13g0418851	Putative tetratricopeptide-like helical domain	170876228	T	G	PASS	./.	17/0	./.	0/11	./.	0/10	16/0	./.	21/0	12/0	./.	13/0	0/13	15/0	0/18	25/0	19/0	./.	0/12	./.	28/0	./.	./.	./.	15/0	0/8	./.	14/0	./.	./.	./.	./.	./.	./.	./.	./.	./.	./.	./.	./.	./.
47	TPR851.10	HanXRQChr13	HanXRQChr13g0418851	Putative tetratricopeptide-like helical domain	170876528	C	T	PASS	6/13	122/0	./.	116/2	6/12	101/13	116/2	./.	198/0	96/2	4/9	170/2	135/0	145/15	217/18	198/1	248/0	170/0	110/10	./.	181/9	./.	./.	8/13	125/0	121/6	2/6	87/6	39/0	2/16	11/12	0/10	34/0	11/0	8/0	4/12	3/8	52/0	0/10	./.	13/0
48	TPR851.11	HanXRQChr13	HanXRQChr13g0418851	Putative tetratricopeptide-like helical domain	170876546	G	T	PASS	6/11	128/0	12/0	124/2	4/4	108/10	136/2	./.	209/0	97/2	6/7	186/0	141/0	141/8	231/14	215/0	242/2	175/0	122/2	7/2	187/9	8/0	./.	10/9	113/0	141/4	./.	93/4	48/0	2/14	13/8	./.	39/0	10/0	11/0	6/8	3/6	43/0	2/10	./.	13/0
49	TPR851.12	HanXRQChr13	HanXRQChr13g0418851	Putative tetratricopeptide-like helical domain	170876600	T	C	PASS	./.	117/5	./.	114/5	./.	95/2	115/2	./.	195/11	76/4	./.	171/3	117/8	125/0	204/9	217/6	238/5	129/27	109/8	./.	171/10	2/12	./.	0/10	99/0	136/17	./.	78/13	0/24	./.	./.	./.	0/54	./.	0/11	0/10	./.	5/13	./.	./.	./.
50	TPR851.13	HanXRQChr13	HanXRQChr13g0418851	Putative tetratricopeptide-like helical domain	170876609	T	C	PASS	./.	122/0	./.	5/113	./.	2/95	114/0	./.	197/0	79/0	./.	171/0	8/108	121/2	9/182	210/2	231/2	26/120	8/100	9/0	169/0	12/0	./.	8/0	89/2	21/127	./.	87/0	20/0	./.	./.	./.	54/0	9/0	10/0	8/0	./.	15/0	./.	./.	./.
51	TPR851.14	HanXRQChr13	HanXRQChr13g0418851	Putative tetratricopeptide-like helical domain	170876623	T	G	PASS	./.	113/6	./.	109/5	./.	97/2	101/2	./.	181/8	76/6	./.	158/4	93/10	118/2	174/9	204/8	225/5	120/22	89/8	0/8	153/10	0/10	./.	0/8	84/2	124/20	./.	67/21	1/20	./.	./.	0/8	0/57	1/10	0/9	./.	./.	0/13	./.	./.	./.
52	TPR851.16	HanXRQChr13	HanXRQChr13g0418851	Putative tetratricopeptide-like helical domain	170876846	A	G	PASS	./.	117/0	./.	0/57	./.	0/72	66/0	./.	173/0	56/0	./.	165/0	0/61	161/0	2/150	189/2	193/0	1/120	0/93	./.	179/0	./.	./.	./.	160/0	2/102	./.	65/0	./.	./.	./.	./.	./.	./.	./.	./.	./.	./.	./.	./.	./.
53	TPR851.17	HanXRQChr13	HanXRQChr13g0418851	Putative tetratricopeptide-like helical domain	170876860	G	A	PASS	./.	113/1	./.	0/57	./.	0/71	59/0	./.	179/0	57/0	./.	165/0	0/53	156/0	2/124	177/0	190/0	0/108	0/83	./.	165/0	./.	./.	./.	160/0	6/90	./.	56/0	./.	./.	./.	./.	./.	./.	./.	./.	./.	./.	./.	./.	./.
54	TPR851.18	HanXRQChr13	HanXRQChr13g0418851	Putative tetratricopeptide-like helical domain	170877051	C	A	PASS	./.	11/0	./.	0/18	./.	0/16	12/0	./.	27/0	23/0	./.	30/0	0/32	41/0	0/29	36/0	35/0	0/18	0/36	./.	31/0	./.	./.	./.	21/0	0/35	./.	18/0	./.	./.	./.	./.	./.	./.	./.	./.	./.	./.	./.	./.	./.
55	TPR851.20	HanXRQChr13	HanXRQChr13g0418851	Putative tetratricopeptide-like helical domain	170877088	G	A	PASS	./.	10/0	./.	./.	./.	0/9	9/0	./.	23/0	14/0	./.	21/0	0/24	20/0	0/19	19/0	29/0	0/14	0/25	./.	30/0	./.	./.	./.	10/0	0/19	./.	15/0	./.	./.	./.	./.	./.	./.	./.	./.	./.	./.	./.	./.	./.
56	TPR851.22	HanXRQChr13	HanXRQChr13g0418851	Putative tetratricopeptide-like helical domain	170877504	A	C	PASS	18/4	49/5	./.	12/4	16/4	11/11	47/0	28/0	88/2	38/0	35/2	99/2	0/10	86/0	28/14	84/0	109/0	31/5	24/0	./.	119/0	20/0	10/4	6/6	./.	18/15	26/2	28/0	8/4	20/16	17/9	11/0	6/4	13/12	22/18	10/6	16/3	6/10	10/12	7/3	2/14
57	TPR851.24	HanXRQChr13	HanXRQChr13g0418851	Putative tetratricopeptide-like helical domain	170877556	A	C	PASS	8/0	70/0	./.	./.	8/0	./.	112/0	10/0	158/0	42/0	26/0	161/0	./.	159/0	14/0	213/0	229/0	13/0	18/1	./.	167/0	10/0	31/4	40/6	23/0	12/0	15/0	73/0	47/2	59/19	64/16	45/14	45/2	62/20	52/7	46/4	35/13	64/11	47/19	39/7	25/9
58	TPR851.26	HanXRQChr13	HanXRQChr13g0418851	Putative tetratricopeptide-like helical domain	170877754	T	A	PASS	19/0	51/0	48/0	31/2	41/0	17/0	53/0	39/0	106/0	48/0	28/0	69/0	22/6	73/0	40/7	98/0	101/0	29/3	39/10	45/0	79/0	59/0	./.	./.	0/12	31/6	44/0	45/0	./.	./.	./.	./.	./.	./.	./.	./.	./.	./.	./.	./.	./.
59	TPR851.27	HanXRQChr13	HanXRQChr13g0418851	Putative tetratricopeptide-like helical domain	170877870	A	C	PASS	96/4	241/8	170/2	223/10	205/0	274/8	132/0	149/6	229/0	177/2	187/11	213/2	306/0	189/0	406/16	274/2	247/6	327/14	256/13	170/0	208/8	315/10	./.	./.	259/8	315/12	223/6	112/6	./.	./.	./.	./.	0/8	./.	./.	./.	./.	./.	2/6	./.	./.
60	TPR851.28	HanXRQChr13	HanXRQChr13g0418851	Putative tetratricopeptide-like helical domain	170877905	G	A	PASS	91/0	232/0	173/0	165/42	188/0	187/62	129/0	144/2	216/0	154/2	188/2	196/0	213/84	170/0	306/72	252/0	225/0	212/73	193/52	164/1	198/0	307/2	./.	./.	228/0	223/50	213/0	110/0	./.	./.	./.	./.	8/0	./.	./.	./.	./.	./.	10/0	./.	./.
61	TPR851.29	HanXRQChr13	HanXRQChr13g0418851	Putative tetratricopeptide-like helical domain	170877993	C	G	PASS	69/60	170/83	159/40	45/62	142/94	98/81	93/0	118/72	354/0	137/35	72/78	135/0	63/82	175/0	110/181	170/0	211/0	105/177	56/131	80/64	181/0	173/134	31/25	26/31	210/0	84/115	122/85	94/2	22/39	57/27	30/42	35/48	38/28	49/38	36/14	27/36	22/15	47/50	59/42	40/32	18/22
62	TPR851.30	HanXRQChr13	HanXRQChr13g0418851	Putative tetratricopeptide-like helical domain	170878030	A	G	PASS	79/49	191/45	165/28	74/16	143/83	119/51	84/0	109/69	295/51	117/44	111/16	133/2	101/29	165/0	232/34	158/0	187/0	216/42	160/18	87/47	186/0	183/84	25/31	31/26	169/15	151/30	136/55	79/14	39/22	28/55	42/31	48/35	29/37	38/49	14/36	36/27	15/22	50/45	42/60	34/38	22/18
63	TPR851.31	HanXRQChr13	HanXRQChr13g0418851	Putative tetratricopeptide-like helical domain	170878071	G	A	PASS	83/0	160/0	168/0	38/12	127/0	75/17	77/0	113/0	306/0	107/0	64/0	113/0	90/18	132/0	102/33	116/0	156/0	93/18	55/29	116/0	154/0	158/0	23/20	18/19	108/0	79/15	117/0	68/0	18/32	35/21	19/20	22/34	20/19	40/25	25/14	21/24	14/13	21/31	44/32	26/12	16/22
64	TPR851.32	HanXRQChr13	HanXRQChr13g0418851	Putative tetratricopeptide-like helical domain	170878077	T	A	PASS	20/44	84/47	./.	32/0	47/32	41/14	73/0	45/32	274/2	./.	31/21	107/2	78/23	118/2	./.	111/0	155/0	63/0	65/0	53/32	148/0	25/78	18/15	15/13	98/0	./.	47/25	59/0	31/16	23/24	18/13	32/20	17/13	24/31	14/18	20/15	14/12	28/15	29/36	11/21	22/16
65	TPR851.33	HanXRQChr13	HanXRQChr13g0418851	Putative tetratricopeptide-like helical domain	170878128	T	C	PASS	./.	44/0	56/4	4/4	./.	./.	55/0	./.	167/0	24/0	./.	79/0	2/6	73/0	./.	77/0	97/0	./.	./.	./.	117/1	./.	./.	./.	27/0	4/6	8/0	39/0	./.	./.	./.	./.	./.	./.	./.	./.	./.	./.	./.	./.	./.
66	TPR851.34	HanXRQChr13	HanXRQChr13g0418851	Putative tetratricopeptide-like helical domain	170878133	T	C	PASS	./.	45/0	51/0	./.	./.	./.	52/0	./.	162/0	12/0	./.	73/2	./.	71/0	./.	77/0	100/0	./.	./.	./.	119/0	./.	./.	./.	0/8	./.	./.	37/0	./.	./.	./.	./.	./.	./.	./.	./.	./.	./.	./.	./.	./.
67	TPR851.35	HanXRQChr13	HanXRQChr13g0418851	Putative tetratricopeptide-like helical domain	170878264	C	T	PASS	0/13	31/10	1/8	14/20	0/12	22/8	17/0	0/19	39/0	17/1	0/17	63/0	./.	67/0	31/21	75/0	64/0	29/17	31/20	1/8	65/0	0/14	./.	./.	20/0	13/18	0/25	34/0	./.	./.	./.	./.	./.	./.	./.	./.	./.	./.	./.	./.	./.
68	TPR851.36	HanXRQChr13	HanXRQChr13g0418851	Putative tetratricopeptide-like helical domain	170878270	T	C	PASS	15/0	44/0	8/1	20/14	12/0	8/24	17/0	19/0	39/0	23/0	17/0	61/0	./.	66/0	27/27	75/0	67/0	17/30	20/33	9/0	65/0	15/0	./.	./.	0/22	20/19	25/0	28/6	./.	./.	./.	./.	./.	./.	./.	./.	./.	./.	./.	./.	./.
69	TPR851.37	HanXRQChr13	HanXRQChr13g0418851	Putative tetratricopeptide-like helical domain	170878290	T	C	PASS	0/15	35/10	0/8	14/20	0/17	24/12	17/0	0/19	41/0	19/12	0/19	60/0	./.	65/3	30/32	82/2	69/0	31/21	35/21	0/9	65/0	0/17	./.	./.	24/0	21/22	0/25	38/0	./.	./.	./.	./.	./.	./.	./.	./.	./.	./.	./.	./.	./.
70	TPR851.38	HanXRQChr13	HanXRQChr13g0418851	Putative tetratricopeptide-like helical domain	170878641	G	A	PASS	0/21	6/11	0/14	0/25	./.	0/20	./.	./.	./.	./.	0/15	./.	0/41	./.	0/69	9/0	./.	0/49	0/31	0/12	./.	0/26	./.	./.	0/14	0/25	0/13	./.	./.	./.	./.	./.	./.	./.	./.	./.	./.	./.	./.	./.	./.
71	TPR851.39	HanXRQChr13	HanXRQChr13g0418851	Putative tetratricopeptide-like helical domain	170878735	C	T	PASS	./.	20/19	16/0	9/0	19/0	./.	31/12	./.	33/24	24/18	8/0	26/40	19/0	23/25	17/0	45/36	49/42	17/0	./.	19/0	36/27	./.	./.	./.	./.	./.	./.	12/10	./.	./.	./.	./.	./.	./.	./.	./.	./.	./.	./.	./.	./.
72	TPR851.40	HanXRQChr13	HanXRQChr13g0418851	Putative tetratricopeptide-like helical domain	170878745	A	G	PASS	./.	28/19	15/0	9/0	20/0	8/2	34/12	16/0	32/24	25/19	9/0	33/40	26/0	28/25	18/0	48/36	46/41	18/0	12/0	32/0	40/28	./.	./.	./.	./.	./.	11/0	16/10	./.	./.	./.	./.	./.	./.	./.	./.	./.	./.	./.	./.	./.
73	TPR851.42	HanXRQChr13	HanXRQChr13g0418851	Putative tetratricopeptide-like helical domain	170878875	A	T	PASS	110/97	175/68	208/92	254/66	218/86	208/63	121/0	173/92	155/0	184/35	157/99	157/2	334/82	167/0	460/132	185/0	225/0	421/100	292/115	210/95	145/0	277/118	./.	./.	111/76	311/92	270/101	64/47	./.	./.	./.	./.	./.	./.	./.	./.	./.	./.	./.	./.	./.
74	TPR851.43	HanXRQChr13	HanXRQChr13g0418851	Putative tetratricopeptide-like helical domain	170879021	G	A	PASS	42/16	168/10	49/4	100/13	90/23	94/13	140/0	44/5	195/0	126/8	56/9	155/0	93/11	154/0	201/33	212/0	224/0	128/35	153/16	61/11	113/0	105/30	./.	./.	72/0	144/25	95/34	81/0	./.	./.	./.	./.	./.	./.	./.	./.	./.	./.	./.	./.	./.
75	TPR851.44	HanXRQChr13	HanXRQChr13g0418851	Putative tetratricopeptide-like helical domain	170879032	G	C	PASS	0/55	93/86	0/51	0/97	1/102	0/104	152/0	0/42	191/0	62/56	0/58	166/0	0/104	158/0	0/199	214/0	219/2	0/137	0/156	0/62	115/0	4/113	./.	./.	0/65	0/155	0/110	82/0	./.	./.	./.	./.	./.	./.	./.	./.	./.	./.	./.	./.	./.
76	TPR851.45	HanXRQChr13	HanXRQChr13g0418851	Putative tetratricopeptide-like helical domain	170879073	C	T	PASS	21/7	118/12	30/12	49/4	29/8	52/6	126/0	27/3	160/0	73/4	19/10	147/0	51/23	144/0	102/12	191/0	215/0	61/8	69/11	32/7	94/0	43/10	./.	./.	48/0	75/11	33/12	81/0	./.	./.	./.	./.	./.	./.	./.	./.	./.	./.	./.	./.	./.
77	TPR851.46	HanXRQChr13	HanXRQChr13g0418851	Putative tetratricopeptide-like helical domain	170879093	C	T	PASS	0/14	90/24	0/13	0/25	3/26	0/40	115/0	0/15	154/0	53/7	0/16	138/0	0/25	139/0	0/84	183/0	203/0	0/60	1/40	0/19	90/0	0/31	./.	./.	0/42	0/64	1/24	77/0	./.	./.	./.	./.	./.	./.	./.	./.	./.	./.	./.	./.	./.
78	TPR851.47	HanXRQChr13	HanXRQChr13g0418851	Putative tetratricopeptide-like helical domain	170879118	G	A	PASS	0/8	88/24	2/8	0/25	5/31	0/55	105/0	0/20	148/0	50/13	0/21	131/2	2/11	120/2	0/89	167/0	188/0	0/68	0/35	./.	86/0	2/36	./.	./.	0/34	0/61	0/15	71/0	./.	./.	./.	./.	./.	./.	./.	./.	./.	./.	./.	./.	./.
79	TPR851.48	HanXRQChr13	HanXRQChr13g0418851	Putative tetratricopeptide-like helical domain	170879265	T	A	PASS	./.	70/12	./.	0/14	1/28	0/27	104/0	0/19	124/0	51/14	0/18	129/4	./.	125/0	8/37	154/0	199/0	2/53	2/26	./.	132/0	0/30	./.	./.	56/6	10/26	0/30	58/2	./.	./.	./.	./.	./.	./.	./.	./.	./.	./.	./.	./.	./.
80	TPR851.49	HanXRQChr13	HanXRQChr13g0418851	Putative tetratricopeptide-like helical domain	170879315	C	G	PASS	./.	69/0	./.	./.	./.	./.	114/0	./.	117/0	50/0	./.	118/0	./.	119/0	./.	154/0	182/0	./.	./.	./.	122/0	./.	./.	./.	42/0	./.	./.	62/0	./.	./.	./.	./.	./.	./.	./.	./.	./.	./.	./.	./.	./.
81	TPR851.52	HanXRQChr13	HanXRQChr13g0418851	Putative tetratricopeptide-like helical domain	170879541	C	T	PASS	0/14	91/15	1/12	7/20	1/38	4/22	82/0	0/23	126/0	57/15	2/18	148/0	2/19	123/0	9/46	169/0	146/0	4/42	4/17	2/17	134/0	2/52	./.	./.	2/33	5/24	2/32	59/4	./.	./.	./.	./.	./.	./.	./.	./.	./.	./.	./.	./.	./.
82	TPR851.53	HanXRQChr13	HanXRQChr13g0418851	Putative tetratricopeptide-like helical domain	170879617	A	G	PASS	./.	67/0	./.	./.	./.	./.	73/0	./.	109/0	40/1	./.	127/0	./.	112/0	./.	123/2	129/2	./.	./.	./.	129/0	./.	./.	./.	0/8	./.	./.	49/0	./.	./.	./.	./.	./.	./.	./.	./.	./.	./.	./.	./.	./.
83	TPR851.55	HanXRQChr13	HanXRQChr13g0418851	Putative tetratricopeptide-like helical domain	170879767	C	T	PASS	0/23	33/9	0/22	0/16	0/14	0/26	35/0	0/27	46/0	19/7	0/24	49/0	0/23	49/0	0/33	60/0	44/0	2/14	0/38	0/17	44/0	0/31	./.	./.	./.	2/33	0/25	27/2	./.	./.	./.	./.	./.	./.	./.	./.	./.	./.	./.	./.	./.
84	TPR851.56	HanXRQChr13	HanXRQChr13g0418851	Putative tetratricopeptide-like helical domain	170879778	T	C	PASS	0/30	36/15	0/28	0/18	0/18	0/28	36/0	2/29	49/0	17/9	0/24	55/0	0/31	51/0	0/40	70/1	56/0	4/24	0/40	0/18	49/0	1/36	./.	./.	./.	0/38	0/31	34/2	./.	./.	./.	./.	./.	./.	./.	./.	./.	./.	./.	./.	./.
85	PPR861.1	HanXRQChr13	HanXRQChr13g0418861	Putative pentatricopeptide repeat	170906118	C	A	PASS	./.	31/0	./.	./.	./.	./.	52/0	./.	64/0	16/0	./.	79/0	8/9	78/0	7/3	70/0	83/0	7/11	2/6	./.	64/0	./.	35/0	22/0	./.	2/16	./.	43/0	32/0	34/0	27/0	34/0	36/0	36/0	33/0	22/0	20/0	20/0	52/0	13/0	16/0
86	PPR861.3	HanXRQChr13	HanXRQChr13g0418861	Putative pentatricopeptide repeat	170906233	G	A	PASS	28/0	148/0	54/0	27/0	73/0	29/0	165/0	33/0	197/0	100/4	34/1	224/0	45/0	237/0	78/0	239/0	289/2	38/0	37/0	41/0	178/0	52/5	./.	0/13	24/0	56/0	38/2	86/0	0/16	4/24	2/39	0/15	0/23	6/24	0/16	2/15	4/14	0/25	5/19	2/10	0/20
87	PPR861.4	HanXRQChr13	HanXRQChr13g0418861	Putative pentatricopeptide repeat	170906282	A	G	PASS	1/9	108/29	24/27	0/20	3/42	4/13	160/0	0/27	176/0	62/11	10/18	195/0	6/33	209/1	3/32	231/0	269/2	3/21	2/12	5/26	173/1	3/31	./.	./.	4/13	2/25	0/21	64/4	./.	./.	./.	./.	./.	./.	./.	./.	./.	./.	./.	./.	8/0
88	PPR861.8	HanXRQChr13	HanXRQChr13g0418861	Putative pentatricopeptide repeat	170907157	A	G	PASS	8/0	75/0	./.	./.	./.	./.	90/0	./.	107/0	57/0	./.	106/3	23/0	140/0	./.	166/0	171/0	10/0	./.	9/0	127/0	15/0	0/22	0/15	./.	./.	./.	45/0	./.	0/12	0/14	0/8	0/14	0/9	0/9	0/8	2/7	0/28	0/14	0/8	0/15
89	PPR861.9	HanXRQChr13	HanXRQChr13g0418861	Putative pentatricopeptide repeat	170907279	A	T	PASS	59/4	138/3	71/8	52/10	139/14	66/12	107/0	98/4	100/0	96/6	92/10	105/2	82/3	105/3	135/27	165/2	137/4	119/16	124/6	88/11	113/0	146/8	2/48	2/27	48/10	102/5	109/13	49/1	6/52	13/49	8/56	8/38	2/66	12/31	6/48	6/33	2/30	8/55	10/54	8/40	0/33
90	PPR861.11	HanXRQChr13	HanXRQChr13g0418861	Putative pentatricopeptide repeat	170907603	C	T	PASS	239/0	378/2	327/0	213/2	393/6	292/0	190/0	287/0	235/2	273/2	271/1	350/3	308/5	237/0	402/0	310/0	484/0	363/2	308/0	428/6	226/0	538/0	82/61	154/61	51/42	349/0	418/0	138/49	80/61	107/83	213/74	101/86	214/75	90/82	100/69	102/52	66/63	239/77	118/109	114/57	192/97
91	PPR861.12	HanXRQChr13	HanXRQChr13g0418861	Putative pentatricopeptide repeat	170907674	A	G	PASS	197/80	378/107	302/122	158/102	365/153	230/109	235/0	228/96	298/2	285/62	216/105	444/0	256/121	285/0	330/143	387/3	630/5	282/148	279/93	493/98	264/2	542/145	192/4	308/0	128/0	238/143	446/120	240/0	199/4	295/0	441/2	251/0	400/0	250/0	226/0	233/0	172/2	490/2	309/2	246/0	495/0
92	PPR861.13	HanXRQChr13	HanXRQChr13g0418861	Putative pentatricopeptide repeat	170907725	A	G	PASS	141/0	272/0	282/0	134/0	192/126	166/0	209/3	196/0	215/0	174/58	185/0	217/138	250/0	199/0	238/0	281/4	281/193	238/1	207/2	280/138	210/2	316/134	154/0	145/119	74/0	201/2	201/158	174/0	162/0	241/0	216/194	222/0	181/143	205/0	191/2	166/2	123/0	197/176	244/2	187/0	243/182
93	PPR861.14	HanXRQChr13	HanXRQChr13g0418861	Putative pentatricopeptide repeat	170907973	T	C	PASS	./.	33/0	0/29	./.	0/9	./.	32/0	2/8	54/0	21/7	0/14	43/0	4/11	51/0	2/13	77/0	49/0	2/12	./.	./.	67/0	./.	31/0	12/0	./.	2/11	6/15	47/0	21/0	29/0	20/0	29/0	25/0	27/0	27/0	15/0	33/0	31/0	22/0	25/0	20/0
94	PPR861.15	HanXRQChr13	HanXRQChr13g0418861	Putative pentatricopeptide repeat	170907994	G	T	PASS	./.	28/0	0/9	./.	./.	./.	22/0	./.	38/0	15/4	./.	32/0	./.	33/0	./.	54/0	39/0	0/8	./.	./.	60/0	./.	2/8	./.	./.	./.	./.	39/0	0/9	0/10	./.	0/8	0/12	0/12	0/9	./.	0/23	0/8	./.	0/10	0/19
95	PPR861.16	HanXRQChr13	HanXRQChr13g0418861	Putative pentatricopeptide repeat	170908006	G	T	PASS	./.	24/0	./.	./.	./.	./.	23/0	./.	34/0	12/0	./.	23/0	./.	34/0	./.	47/0	28/0	./.	./.	./.	51/0	./.	./.	./.	./.	./.	./.	33/0	./.	./.	./.	./.	./.	./.	./.	./.	0/13	./.	./.	./.	./.
96	PPR861.17	HanXRQChr13	HanXRQChr13g0418861	Putative pentatricopeptide repeat	170908013	G	A	PASS	./.	23/1	./.	./.	./.	./.	18/2	./.	34/0	10/0	./.	19/0	./.	35/0	./.	49/0	25/0	./.	./.	./.	48/0	./.	./.	./.	./.	./.	./.	17/17	./.	./.	./.	./.	./.	./.	./.	./.	./.	./.	./.	./.	./.
97	PPR861.18	HanXRQChr13	HanXRQChr13g0418861	Putative pentatricopeptide repeat	170908090	A	G	PASS	./.	15/2	0/11	./.	0/9	0/8	19/0	0/9	36/0	14/1	0/8	16/0	0/16	16/0	0/13	27/0	18/0	./.	./.	0/10	26/0	0/14	9/0	./.	14/0	./.	./.	21/0	8/0	8/0	./.	18/0	31/0	8/0	./.	17/0	./.	15/1	19/0	./.	17/0
98	PPR861.19	HanXRQChr13	HanXRQChr13g0418861	Putative pentatricopeptide repeat	170908139	G	C	PASS	16/0	27/0	32/0	14/0	17/0	17/0	23/0	16/0	43/0	21/0	24/0	18/0	26/0	17/0	32/0	30/0	25/0	30/0	17/0	28/0	32/0	33/0	0/17	0/10	19/0	15/0	12/0	29/0	0/10	0/22	0/19	0/26	0/38	0/12	./.	0/30	0/11	0/23	0/31	0/14	0/29
99	PPR861.20	HanXRQChr13	HanXRQChr13g0418861	Putative pentatricopeptide repeat	170908143	G	A	PASS	5/13	18/9	18/14	5/11	3/16	5/12	23/0	2/16	42/0	20/6	7/17	20/0	17/16	16/0	12/22	32/0	25/0	10/21	3/14	7/25	31/0	12/22	16/0	10/0	20/0	0/15	5/9	31/0	12/0	23/0	20/0	25/0	40/0	10/0	8/0	29/0	11/0	23/0	31/0	14/0	37/0
100	PPR861.21	HanXRQChr13	HanXRQChr13g0418861	Putative pentatricopeptide repeat	170908251	T	A	PASS	30/10	60/8	56/2	40/16	39/11	52/18	33/0	64/10	65/10	64/13	44/18	55/4	51/0	32/0	65/36	66/10	64/6	65/31	38/23	49/0	52/2	63/24	33/8	20/12	45/12	44/32	45/22	53/10	42/2	66/22	72/8	51/10	59/12	34/12	22/1	44/6	30/6	61/4	67/12	30/9	52/0
101	PPR861.22	HanXRQChr13	HanXRQChr13g0418861	Putative pentatricopeptide repeat	170908423	G	A	PASS	8/29	93/8	7/27	15/22	10/25	5/34	118/0	1/20	120/0	63/12	9/31	139/0	8/37	139/0	18/24	185/0	183/0	18/41	10/31	1/28	185/3	8/43	0/17	2/8	86/0	15/42	14/36	116/2	0/16	0/21	2/18	0/24	2/18	0/37	0/16	0/11	1/10	2/10	0/13	0/9	0/21
102	PPR861.23	HanXRQChr13	HanXRQChr13g0418861	Putative pentatricopeptide repeat	170908433	A	T	PASS	11/13	82/2	4/7	8/9	6/13	3/11	94/0	./.	115/0	61/5	4/11	131/0	4/21	137/0	18/4	180/0	173/0	13/18	10/9	./.	171/3	9/23	0/9	./.	75/0	15/22	10/13	112/0	0/11	./.	./.	0/10	3/10	0/15	1/9	./.	./.	./.	0/11	./.	./.
103	PPR861.24	HanXRQChr13	HanXRQChr13g0418861	Putative pentatricopeptide repeat	170908439	C	T	PASS	15/0	77/0	./.	16/0	13/0	./.	89/0	./.	110/0	64/0	8/0	122/0	12/0	129/0	19/0	175/0	164/0	23/0	13/0	./.	170/0	14/0	./.	./.	69/0	24/0	17/0	99/0	./.	./.	./.	./.	9/0	./.	./.	./.	./.	./.	./.	./.	./.
104	PPR861.25	HanXRQChr13	HanXRQChr13g0418861	Putative pentatricopeptide repeat	170908601	A	G	PASS	0/34	97/35	0/83	1/27	0/121	0/69	114/0	0/79	147/2	39/37	0/55	138/25	0/72	134/1	0/95	149/2	191/55	0/59	0/57	0/84	182/4	0/124	0/75	0/111	0/31	0/86	1/80	77/16	0/93	0/118	0/196	0/106	2/155	0/139	1/119	0/108	3/68	0/145	0/145	0/101	0/148
105	PPR861.26	HanXRQChr13	HanXRQChr13g0418861	Putative pentatricopeptide repeat	170908690	A	G	PASS	0/51	85/50	0/79	0/50	0/89	0/81	117/0	5/74	115/2	48/29	0/53	141/0	0/104	135/2	2/109	165/0	196/0	0/82	0/63	0/76	183/0	0/93	90/0	116/0	10/0	0/85	0/52	75/0	103/0	135/0	151/0	109/0	118/0	153/0	101/0	103/0	83/0	129/2	170/0	161/0	125/0
106	PPR861.27	HanXRQChr13	HanXRQChr13g0418861	Putative pentatricopeptide repeat	170909093	A	T	PASS	./.	90/0	./.	./.	9/0	./.	73/0	9/0	129/0	56/0	./.	108/2	16/0	120/0	13/0	177/0	189/0	./.	16/0	8/0	135/0	./.	./.	0/12	10/0	13/0	16/0	59/0	2/17	0/14	0/12	0/15	0/10	0/10	4/12	0/15	./.	0/18	0/18	0/15	./.
107	PPR861.28	HanXRQChr13	HanXRQChr13g0418861	Putative pentatricopeptide repeat	170909127	A	G	PASS	./.	115/0	./.	./.	0/9	./.	82/0	0/9	143/0	61/0	./.	125/2	0/16	129/0	0/13	207/0	214/2	./.	0/16	0/8	143/0	./.	./.	0/12	0/10	0/14	2/14	57/8	2/17	0/14	0/12	0/15	0/10	0/10	4/13	0/15	./.	0/18	0/18	0/15	./.
108	PPR861.29	HanXRQChr13	HanXRQChr13g0418861	Putative pentatricopeptide repeat	170909152	T	G	PASS	./.	110/0	./.	./.	0/10	./.	78/0	0/9	139/0	64/0	./.	125/0	0/17	123/0	0/13	214/0	209/0	./.	0/17	2/6	143/0	./.	./.	12/0	10/0	0/14	2/14	61/0	19/0	14/0	12/0	15/0	10/0	10/0	18/0	15/0	./.	17/0	19/0	15/0	./.
109	PPR621.2	HanXRQChr13	HanXRQChr13g0419621	PP198, Pentatricopeptide repeat	173473460	C	A	PASS	56/0	109/0	47/8	50/0	0/13	76/0	63/0	0/16	91/0	71/0	94/0	127/0	85/0	89/0	97/0	120/0	117/0	92/0	1/25	0/17	112/0	103/0	./.	./.	./.	88/1	0/20	37/0	./.	./.	./.	./.	./.	./.	./.	./.	./.	./.	./.	./.	./.
110	PPR621.4	HanXRQChr13	HanXRQChr13g0419621	PP198, Pentatricopeptide repeat	173473493	G	A	PASS	62/0	125/0	55/0	58/0	23/0	86/0	69/0	20/0	99/0	82/0	100/0	141/0	86/0	98/0	106/0	140/0	132/0	98/0	33/0	17/0	113/0	113/0	0/29	0/47	0/23	93/0	25/0	41/0	2/49	0/64	0/42	0/54	0/51	0/70	0/54	2/51	0/40	0/42	0/50	1/38	0/43
111	PPR621.5	HanXRQChr13	HanXRQChr13g0419621	PP198, Pentatricopeptide repeat	173473513	G	C	PASS	63/0	114/0	54/0	55/0	29/0	86/0	70/0	22/0	106/0	84/0	93/0	135/0	85/0	108/0	100/0	138/0	130/0	92/0	36/0	18/0	110/0	120/0	0/29	0/52	25/0	91/0	29/0	47/0	2/55	0/77	0/47	0/61	0/52	0/72	0/60	0/56	0/40	0/56	0/51	1/38	0/44
112	PPR621.6	HanXRQChr13	HanXRQChr13g0419621	PP198, Pentatricopeptide repeat	173473537	T	G	PASS	67/0	114/0	41/8	56/0	0/31	86/0	68/0	0/22	110/0	88/0	91/0	127/0	74/0	112/0	99/0	145/0	135/0	94/0	1/35	1/17	105/0	119/0	27/0	54/0	29/0	93/1	0/30	49/0	64/0	87/0	57/0	63/0	60/0	72/0	59/0	58/0	45/0	57/0	57/0	41/0	44/0
113	PPR621.7	HanXRQChr13	HanXRQChr13g0419621	PP198, Pentatricopeptide repeat	173473684	A	G	PASS	108/0	143/0	68/2	82/2	./.	111/0	73/0	./.	115/0	89/0	117/0	131/2	77/0	130/0	145/0	149/1	181/0	110/0	4/6	./.	116/0	149/0	1/8	./.	4/8	161/2	0/8	99/0	0/8	./.	./.	./.	./.	./.	./.	./.	2/6	0/9	0/10	./.	./.
114	PPR621.8	HanXRQChr13	HanXRQChr13g0419621	PP198, Pentatricopeptide repeat	173473742	A	T	PASS	113/0	148/0	62/7	90/0	0/29	111/0	78/0	1/9	110/0	101/0	116/0	138/0	87/0	151/0	155/0	174/0	200/0	113/0	1/23	./.	125/0	153/0	26/0	13/0	37/0	161/0	0/29	105/0	24/0	26/0	25/0	36/0	26/0	20/0	38/0	20/0	19/0	24/0	46/0	21/0	./.
115	PPR621.9	HanXRQChr13	HanXRQChr13g0419621	PP198, Pentatricopeptide repeat	173473774	A	G	PASS	105/0	145/0	54/0	87/0	30/0	103/7	66/2	13/0	107/0	95/0	96/0	139/0	73/0	138/0	154/0	161/0	192/2	113/0	31/0	./.	125/0	147/0	1/33	0/13	46/0	163/0	35/0	108/0	0/26	0/28	0/25	0/40	0/27	0/26	0/42	0/22	2/21	0/33	0/50	2/27	./.
116	PPR621.10	HanXRQChr13	HanXRQChr13g0419621	PP198, Pentatricopeptide repeat	173473934	A	G	PASS	94/0	138/0	73/0	107/0	25/0	110/2	88/1	21/0	140/0	72/2	112/2	138/0	132/0	134/0	153/1	170/2	182/2	145/1	26/0	19/0	157/0	195/0	4/18	0/22	0/11	120/2	22/0	109/2	0/36	2/39	0/37	2/30	2/29	0/22	0/37	0/25	0/14	0/46	2/35	0/29	3/26
117	PPR621.11	HanXRQChr13	HanXRQChr13g0419621	PP198, Pentatricopeptide repeat	173473976	C	A	PASS	86/0	140/0	66/0	109/0	36/0	105/0	92/0	21/0	137/0	72/0	122/0	146/0	134/0	119/0	158/0	163/0	196/0	140/0	34/0	19/0	154/0	178/0	1/8	0/17	12/0	116/0	28/0	106/0	0/23	3/29	0/23	0/33	2/17	1/19	0/18	0/17	0/10	0/21	0/40	0/29	2/21
118	PPR621.12	HanXRQChr13	HanXRQChr13g0419621	PP198, Pentatricopeptide repeat	173473988	G	A	PASS	82/0	134/0	65/0	100/0	2/38	102/0	80/0	0/23	121/0	71/0	116/1	145/0	131/0	122/0	160/0	160/0	172/2	136/0	2/34	0/19	143/0	167/0	./.	13/0	12/0	113/0	0/26	99/0	22/0	25/0	19/0	27/0	16/0	18/1	18/0	11/0	9/0	10/0	38/0	25/0	19/0
119	PPR621.13	HanXRQChr13	HanXRQChr13g0419621	PP198, Pentatricopeptide repeat	173473997	T	C	PASS	79/0	136/0	63/0	100/1	0/39	94/1	74/0	0/23	118/0	64/0	112/1	138/0	119/0	116/0	153/0	149/0	165/0	138/0	0/38	0/23	136/0	158/0	1/11	2/9	0/10	111/0	0/25	101/0	0/20	1/20	0/12	0/19	2/15	0/19	0/12	0/9	0/9	0/8	2/23	0/20	./.
120	PPR621.14	HanXRQChr13	HanXRQChr13g0419621	PP198, Pentatricopeptide repeat	173474192	G	A	PASS	59/0	121/2	20/0	59/0	./.	48/0	42/0	./.	94/0	79/0	77/1	94/0	65/0	110/0	94/0	112/0	105/0	63/0	./.	./.	109/0	94/0	0/30	0/17	./.	69/0	./.	122/0	1/33	2/42	0/35	0/35	0/38	2/33	0/35	0/32	0/19	0/44	0/56	0/30	0/23
121	PPR621.15	HanXRQChr13	HanXRQChr13g0419621	PP198, Pentatricopeptide repeat	173474240	A	G	PASS	55/0	125/0	22/2	52/2	./.	52/0	37/0	4/4	83/0	77/2	76/2	88/0	53/0	93/0	99/0	120/0	112/0	59/0	0/8	./.	104/0	93/0	0/21	0/18	0/8	73/0	./.	122/2	0/30	2/45	0/33	0/37	0/32	0/27	0/26	0/26	0/21	0/42	0/45	0/25	0/15
122	PPR621.16	HanXRQChr13	HanXRQChr13g0419621	PP198, Pentatricopeptide repeat	173474345	A	G	PASS	60/4	159/0	100/2	91/0	./.	98/0	123/0	10/0	115/4	117/0	134/6	122/4	197/3	143/2	163/0	185/9	188/2	130/1	17/0	./.	133/5	152/2	8/4	11/2	16/0	112/0	6/2	133/8	./.	./.	10/4	7/3	18/2	11/6	10/0	11/0	11/4	./.	13/2	10/2	./.
123	PPR621.17	HanXRQChr13	HanXRQChr13g0419621	PP198, Pentatricopeptide repeat	173474372	C	T	PASS	66/0	173/0	98/0	107/0	./.	111/2	136/0	0/8	131/0	127/0	156/0	124/0	218/0	140/0	168/0	194/0	196/0	138/0	1/11	./.	139/0	153/0	./.	0/9	0/8	118/2	./.	150/0	./.	./.	0/8	./.	./.	./.	2/6	0/9	./.	./.	./.	0/8	./.
124	PPR621.18	HanXRQChr13	HanXRQChr13g0419621	PP198, Pentatricopeptide repeat	173474387	C	A	PASS	68/0	173/0	102/5	114/0	./.	108/2	141/0	./.	132/0	131/0	154/0	125/0	233/0	147/0	172/0	201/0	198/0	143/0	1/15	./.	147/0	157/0	./.	./.	./.	129/2	./.	150/0	./.	./.	./.	./.	./.	./.	./.	./.	./.	./.	./.	./.	./.
125	PPR621.19	HanXRQChr13	HanXRQChr13g0419621	PP198, Pentatricopeptide repeat	173474416	C	T	PASS	75/0	186/0	114/7	115/0	0/29	116/0	149/0	2/6	149/0	125/0	164/0	146/0	257/0	162/0	168/1	212/0	224/0	142/0	1/20	./.	151/0	157/0	./.	./.	14/0	125/0	0/20	160/0	./.	./.	./.	./.	./.	./.	./.	./.	./.	./.	./.	./.	./.
126	PPR621.21	HanXRQChr13	HanXRQChr13g0419621	PP198, Pentatricopeptide repeat	173474501	G	A	PASS	78/0	167/0	89/0	84/1	36/0	100/0	103/0	16/0	116/2	120/0	113/0	127/0	200/0	120/2	152/0	174/2	191/6	102/0	33/0	./.	140/0	161/0	4/11	7/8	26/4	112/0	28/0	142/0	20/14	5/14	15/14	12/16	14/12	2/17	12/14	10/1	4/13	15/21	18/11	22/9	0/17
127	PPR621.22	HanXRQChr13	HanXRQChr13g0419621	PP198, Pentatricopeptide repeat	173474840	A	G	PASS	60/0	151/0	62/2	96/2	0/12	117/0	129/0	./.	128/0	98/0	121/2	120/0	136/0	134/0	134/1	137/0	167/0	106/1	0/8	./.	128/0	138/0	0/50	0/52	./.	140/0	0/12	98/0	0/46	0/70	0/72	0/68	1/61	0/66	2/54	0/60	2/45	0/104	0/72	0/54	2/65
128	PPR621.23	HanXRQChr13	HanXRQChr13g0419621	PP198, Pentatricopeptide repeat	173474861	C	A	PASS	63/0	152/0	68/0	97/0	./.	114/0	132/0	./.	128/0	97/0	125/0	115/0	145/0	134/0	131/0	144/2	168/0	108/1	./.	./.	131/0	148/0	0/50	0/50	./.	140/0	0/10	102/0	0/46	0/65	0/62	0/73	1/57	0/70	2/56	0/55	2/44	0/107	0/68	0/51	2/67
129	PPR621.24	HanXRQChr13	HanXRQChr13g0419621	PP198, Pentatricopeptide repeat	173475094	C	G	PASS	74/2	169/0	75/0	127/0	27/0	121/2	97/0	24/0	141/0	131/0	115/0	154/0	161/0	156/0	172/1	188/0	144/0	190/3	47/0	33/0	138/0	173/0	0/103	0/85	0/74	133/0	39/0	122/0	0/83	2/108	0/135	0/88	0/93	0/118	0/98	0/97	2/52	0/82	2/104	0/97	0/100
130	PPR621.25	HanXRQChr13	HanXRQChr13g0419621	PP198, Pentatricopeptide repeat	173475152	C	G	PASS	79/0	178/0	69/15	124/0	2/26	133/0	116/0	2/25	150/0	127/0	123/0	155/0	154/0	157/0	168/0	184/0	166/0	184/0	0/33	0/38	151/0	181/0	99/0	84/0	67/0	131/0	0/37	156/0	88/0	123/0	139/0	108/0	113/0	122/0	100/0	94/0	72/0	104/0	115/0	102/0	143/0
131	PPR621.26	HanXRQChr13	HanXRQChr13g0419621	PP198, Pentatricopeptide repeat	173475166	A	G	PASS	75/0	176/0	59/17	121/0	2/26	130/0	99/0	2/23	144/0	118/0	117/0	147/0	148/0	151/0	162/0	178/0	154/0	174/2	0/25	0/32	148/0	178/0	101/0	80/0	62/0	120/0	0/36	146/0	96/0	124/0	136/0	106/0	117/0	107/2	103/0	91/0	68/2	106/0	108/0	95/0	137/0
132	PPR621.27	HanXRQChr13	HanXRQChr13g0419621	PP198, Pentatricopeptide repeat	173475377	G	C	PASS	58/0	125/0	104/0	78/0	42/0	100/0	103/0	43/0	162/0	93/0	144/0	164/0	195/0	152/0	149/0	191/0	163/0	143/0	36/0	68/0	141/0	164/2	2/36	0/46	9/0	126/0	31/0	128/0	0/37	1/53	2/49	0/61	2/47	0/65	0/41	0/43	2/42	0/43	0/50	0/43	0/80
133	PPR621.29	HanXRQChr13	HanXRQChr13g0419621	PP198, Pentatricopeptide repeat	173475584	T	A	PASS	78/0	139/0	52/0	75/0	./.	76/0	64/0	./.	135/0	96/0	99/0	145/0	93/0	150/0	172/0	184/0	149/0	123/0	./.	./.	91/0	123/0	./.	0/11	./.	118/0	./.	138/0	0/10	2/26	0/21	0/24	0/27	0/18	0/8	0/10	2/10	0/32	0/18	0/13	./.
134	PPR621.30	HanXRQChr13	HanXRQChr13g0419621	PP198, Pentatricopeptide repeat	173475599	G	T	PASS	79/0	134/0	53/0	79/0	./.	84/0	66/0	./.	134/0	100/0	107/0	152/0	96/0	157/0	165/0	190/0	154/0	127/2	./.	./.	91/0	128/0	./.	./.	./.	121/0	./.	137/0	0/8	2/22	0/16	0/14	0/25	0/14	0/8	0/8	./.	0/14	0/16	./.	./.
135	PPR631.3	HanXRQChr13	HanXRQChr13g0419631	Putative pentatricopeptide repeat	173483489	C	T	PASS	75/1	135/0	35/0	76/0	./.	117/0	73/0	./.	112/0	95/0	95/0	155/2	111/0	123/0	141/0	114/0	142/0	129/0	./.	./.	116/0	129/0	./.	0/10	./.	107/0	./.	96/0	./.	0/27	2/12	0/21	0/12	0/16	./.	0/12	./.	0/10	0/16	2/7	./.
136	PPR631.6	HanXRQChr13	HanXRQChr13g0419631	Putative pentatricopeptide repeat	173484422	A	G	PASS	108/0	157/0	39/0	95/0	./.	136/0	87/0	./.	139/0	118/0	134/2	154/2	177/0	140/0	205/0	202/0	173/0	145/0	./.	./.	163/0	201/0	3/6	0/10	./.	157/2	./.	134/0	./.	0/9	0/8	./.	0/8	./.	4/4	./.	2/14	./.	0/9	./.	./.
137	PPR631.7	HanXRQChr13	HanXRQChr13g0419631	Putative pentatricopeptide repeat	173484470	T	A	PASS	105/0	171/0	52/0	94/0	./.	147/2	109/0	./.	157/0	128/0	148/0	172/0	203/0	158/0	223/2	221/0	169/0	162/0	./.	./.	169/0	228/0	0/31	0/24	./.	171/0	./.	140/0	0/18	0/48	0/28	0/35	0/29	0/18	4/30	0/20	4/24	2/34	0/29	0/20	0/25
138	PPR631.10	HanXRQChr13	HanXRQChr13g0419631	Putative pentatricopeptide repeat	173484728	C	T	PASS	110/0	262/0	72/0	118/0	./.	143/0	136/0	./.	211/0	167/0	154/0	151/0	97/0	185/0	206/0	219/0	228/0	214/0	./.	./.	176/0	239/0	./.	./.	./.	153/2	./.	159/0	./.	./.	./.	4/5	./.	./.	0/8	./.	./.	./.	./.	./.	./.
139	PPR631.11	HanXRQChr13	HanXRQChr13g0419631	Putative pentatricopeptide repeat	173484882	C	G	PASS	54/0	121/0	48/0	85/0	./.	95/0	73/0	./.	95/0	68/0	111/0	101/0	77/0	118/0	117/0	130/0	120/0	91/0	./.	./.	100/0	127/0	./.	./.	./.	125/0	./.	101/0	./.	./.	0/15	./.	0/8	./.	./.	./.	./.	./.	./.	0/12	./.
140	PPR631.12	HanXRQChr13	HanXRQChr13g0419631	Putative pentatricopeptide repeat	173484894	G	C	PASS	54/0	125/0	46/0	87/0	./.	91/0	71/0	./.	98/0	69/0	113/0	99/0	76/0	117/0	121/0	124/0	116/0	91/0	./.	./.	106/0	130/0	./.	./.	./.	120/0	./.	97/0	./.	./.	0/15	./.	./.	./.	./.	./.	./.	./.	./.	0/12	./.
141	PPR631.13	HanXRQChr13	HanXRQChr13g0419631	Putative pentatricopeptide repeat	173485381	C	T	PASS	259/2	163/0	233/0	234/71	./.	375/0	169/69	./.	263/89	324/0	271/1	164/0	409/0	290/0	561/2	200/0	212/225	172/3	11/0	440/165	179/166	392/0	297/0	165/99	5/118	484/2	341/150	305/37	258/2	216/0	./.	200/227	./.	./.	373/148	151/0	306/104	./.	257/250	./.	./.
142	PPR631.14	HanXRQChr13	HanXRQChr13g0419631	Putative pentatricopeptide repeat	173485387	A	G	PASS	252/2	158/0	228/6	238/70	./.	383/0	167/69	./.	265/93	324/2	276/1	166/0	416/4	292/1	561/8	210/0	210/232	173/5	11/0	448/168	177/167	400/2	306/0	164/100	3/123	488/2	346/155	305/37	259/2	214/2	./.	202/237	./.	./.	373/154	157/0	311/107	./.	266/253	./.	./.
143	PPR631.15	HanXRQChr13	HanXRQChr13g0419631	Putative pentatricopeptide repeat	173485632	A	G	PASS	121/4	144/4	104/0	257/6	23/4	319/10	191/0	11/0	287/3	300/3	228/3	114/2	209/1	216/18	492/15	152/4	408/7	86/10	16/4	401/1	349/2	322/13	294/8	298/4	166/12	346/6	501/6	250/4	228/6	188/14	44/10	416/8	24/2	3/16	544/4	139/7	377/4	./.	492/12	./.	10/0
144	PPR631.16	HanXRQChr13	HanXRQChr13g0419631	Putative pentatricopeptide repeat	173485743	G	A	PASS	126/0	125/0	66/0	140/55	./.	295/0	64/76	./.	161/67	277/1	188/0	108/0	162/0	223/2	390/5	127/0	145/220	96/0	./.	196/109	122/128	288/2	214/0	122/128	10/118	305/0	217/176	213/40	183/2	164/0	./.	150/199	./.	./.	264/170	106/2	165/99	8/4	181/237	./.	./.
145	PPR631.17	HanXRQChr13	HanXRQChr13g0419631	Putative pentatricopeptide repeat	173485890	G	A	PASS	95/0	98/13	104/11	139/0	./.	206/0	164/0	./.	167/0	126/0	128/8	86/10	165/2	153/8	268/2	86/0	229/1	65/10	./.	346/0	177/0	226/0	171/0	121/6	83/0	253/0	245/3	182/2	123/0	106/10	./.	223/0	./.	0/8	236/0	86/0	196/0	0/10	255/12	0/8	./.
146	PPR631.18	HanXRQChr13	HanXRQChr13g0419631	Putative pentatricopeptide repeat	173485893	T	C	PASS	94/1	112/0	117/2	107/32	./.	213/0	87/79	./.	112/61	130/0	136/0	99/0	167/0	160/0	277/0	90/0	118/122	77/0	./.	247/108	84/104	233/2	173/0	62/70	0/85	254/0	169/93	163/20	123/2	110/2	./.	114/113	./.	8/0	154/87	87/0	118/84	10/0	130/150	8/0	./.
147	PPR631.19	HanXRQChr13	HanXRQChr13g0419631	Putative pentatricopeptide repeat	173486166	T	A	PASS	163/2	162/0	110/3	133/55	./.	265/0	128/88	./.	154/57	264/0	171/0	125/0	360/1	200/1	482/0	176/0	145/221	92/0	./.	359/278	127/182	327/0	231/1	99/108	0/151	391/0	237/162	203/28	170/4	170/0	./.	154/226	./.	./.	246/156	110/2	176/99	./.	189/258	./.	./.
148	PPR631.20	HanXRQChr13	HanXRQChr13g0419631	Putative pentatricopeptide repeat	173486268	G	A	PASS	162/0	128/2	92/2	127/48	./.	243/0	67/54	./.	147/81	243/0	140/0	129/0	244/0	167/0	439/0	146/0	132/175	81/0	./.	239/182	123/132	255/0	192/1	74/79	0/127	327/0	191/141	170/24	108/0	155/0	./.	146/171	./.	./.	203/137	91/0	148/81	./.	178/226	./.	./.
149	PPR631.21	HanXRQChr13	HanXRQChr13g0419631	Putative pentatricopeptide repeat	173486637	C	T	PASS	117/6	108/7	73/8	178/0	./.	228/2	87/8	./.	174/0	146/0	151/7	62/4	103/0	147/6	308/1	85/0	232/0	72/11	./.	202/0	221/0	180/0	174/0	155/6	99/0	242/0	279/3	177/3	104/0	108/10	./.	231/0	./.	5/11	288/0	85/0	230/0	0/19	316/17	4/8	./.
150	PPR631.23	HanXRQChr13	HanXRQChr13g0419631	Putative pentatricopeptide repeat	173486681	T	G	PASS	133/0	131/0	99/0	164/41	./.	258/0	85/31	./.	142/64	161/1	183/0	76/0	121/0	184/0	311/0	98/0	110/170	97/2	./.	169/88	117/138	213/0	194/4	91/84	2/105	292/0	191/112	192/24	119/0	151/0	./.	125/118	./.	13/0	214/140	87/4	175/82	19/0	158/167	8/4	./.
151	PPR631.24	HanXRQChr13	HanXRQChr13g0419631	Putative pentatricopeptide repeat	173486742	T	C	PASS	126/0	131/0	86/0	157/34	./.	236/2	70/23	./.	141/62	187/3	184/0	70/0	91/0	177/0	309/2	96/0	109/164	100/2	./.	153/77	105/122	193/0	199/6	79/71	2/121	321/0	201/100	167/27	110/0	158/0	./.	121/110	./.	./.	200/121	80/2	167/78	./.	133/170	./.	./.
152	PPR631.25	HanXRQChr13	HanXRQChr13g0419631	Putative pentatricopeptide repeat	173486921	T	G	PASS	172/0	205/0	197/0	191/33	./.	371/0	187/29	./.	187/45	304/0	266/0	108/0	314/0	245/2	502/0	195/0	222/107	125/0	./.	371/129	165/95	358/0	312/0	133/84	2/69	456/4	344/109	313/28	224/2	220/0	./.	182/82	./.	./.	309/108	172/0	211/71	./.	269/145	./.	./.
153	PPR631.26	HanXRQChr13	HanXRQChr13g0419631	Putative pentatricopeptide repeat	173486948	G	A	PASS	163/0	194/0	195/2	170/34	./.	355/0	181/34	./.	188/42	318/0	268/0	107/0	321/0	249/2	512/0	198/0	210/121	123/0	./.	369/139	168/92	353/0	290/0	118/83	4/69	445/4	338/120	300/31	210/2	215/1	./.	171/85	./.	./.	309/112	166/0	205/70	./.	260/134	./.	./.
154	PPR631.27	HanXRQChr13	HanXRQChr13g0419631	Putative pentatricopeptide repeat	173487402	A	T	PASS	227/0	177/0	137/0	240/53	./.	400/0	121/63	./.	237/99	359/0	313/0	164/0	275/2	312/0	630/0	195/0	212/286	221/2	./.	343/241	157/177	367/0	289/0	132/143	0/198	470/0	297/227	261/53	235/0	215/4	./.	219/292	./.	./.	376/217	142/0	286/141	./.	240/292	./.	./.
155	PPR631.28	HanXRQChr13	HanXRQChr13g0419631	Putative pentatricopeptide repeat	173487882	G	A	PASS	146/1	156/0	169/0	212/78	./.	383/0	132/133	./.	212/101	301/0	243/0	121/0	283/0	270/0	443/1	188/0	182/367	179/2	./.	372/279	132/206	391/0	278/2	129/162	2/168	391/0	301/213	299/59	233/0	254/0	./.	181/299	./.	./.	254/224	140/0	238/172	./.	239/321	./.	./.
156	PPR631.29	HanXRQChr13	HanXRQChr13g0419631	Putative pentatricopeptide repeat	173488203	T	C	PASS	254/4	250/1	240/4	328/121	./.	538/0	188/120	3/7	336/149	343/2	412/10	223/0	454/0	438/0	447/8	297/0	310/434	218/2	./.	518/378	221/289	537/2	397/2	179/296	0/225	360/2	477/288	376/83	317/0	293/2	./.	283/419	./.	./.	472/335	179/0	324/199	./.	349/469	./.	./.
157	PPR631.30	HanXRQChr13	HanXRQChr13g0419631	Putative pentatricopeptide repeat	173488335	G	A	PASS	60/0	43/0	51/0	54/17	./.	123/0	45/17	./.	70/8	70/0	88/1	47/1	91/0	74/0	86/0	63/0	59/57	37/0	./.	108/44	63/34	91/0	100/0	34/26	0/36	87/0	84/30	95/7	71/0	41/0	./.	49/44	./.	./.	94/29	40/0	72/23	./.	68/40	./.	./.
158	PPR631.31	HanXRQChr13	HanXRQChr13g0419631	Putative pentatricopeptide repeat	173488719	G	A	PASS	255/2	209/2	190/2	258/99	./.	466/1	105/74	./.	269/95	272/2	311/1	161/0	429/0	327/1	415/1	223/0	256/224	182/4	./.	361/193	159/187	400/0	323/3	148/181	0/162	344/0	370/189	292/51	255/2	227/0	./.	230/269	./.	./.	406/185	191/3	286/170	./.	289/289	./.	./.
159	PPR631.32	HanXRQChr13	HanXRQChr13g0419631	Putative pentatricopeptide repeat	173488747	T	C	PASS	239/3	199/0	165/2	238/86	./.	403/1	93/68	./.	240/79	268/2	263/3	141/0	377/0	279/1	403/1	201/0	233/195	171/6	./.	305/159	142/157	365/0	294/0	131/140	0/136	322/0	341/160	253/43	211/1	210/2	./.	224/213	./.	./.	372/151	188/1	264/123	./.	266/227	./.	./.
160	PPR631.33	HanXRQChr13	HanXRQChr13g0419631	Putative pentatricopeptide repeat	173488971	G	A	PASS	115/0	139/0	115/0	152/38	./.	265/0	91/60	./.	173/67	159/0	197/0	88/0	233/0	200/0	241/0	130/0	116/216	104/0	./.	305/142	102/179	223/0	171/0	84/177	0/114	210/0	240/160	190/45	150/0	132/0	./.	121/232	./.	./.	203/171	104/0	162/124	./.	150/207	./.	./.
161	PPR631.34	HanXRQChr13	HanXRQChr13g0419631	Putative pentatricopeptide repeat	173489045	G	T	PASS	48/0	54/0	59/0	72/12	./.	93/0	37/15	./.	64/18	87/0	66/0	36/0	101/0	75/0	87/0	54/0	56/39	36/0	./.	106/46	44/28	86/0	81/0	42/50	0/28	100/0	80/30	69/12	66/0	38/0	./.	46/40	./.	./.	109/44	50/1	86/19	./.	60/34	./.	./.
162	PPR631.35	HanXRQChr13	HanXRQChr13g0419631	Putative pentatricopeptide repeat	173489177	A	G	PASS	160/2	195/0	162/0	236/85	./.	375/1	123/87	./.	209/109	279/0	243/3	119/0	296/8	257/0	352/0	179/1	223/343	167/0	./.	353/306	173/215	342/2	251/0	175/241	1/187	269/2	312/211	259/38	210/1	212/0	./.	189/347	./.	./.	325/252	132/2	218/183	./.	206/394	./.	./.
163	PPR631.36	HanXRQChr13	HanXRQChr13g0419631	Putative pentatricopeptide repeat	173489460	T	A	PASS	116/88	224/0	179/4	364/0	./.	422/0	372/0	./.	338/68	249/0	149/130	174/0	450/0	359/0	249/198	232/0	790/0	195/0	./.	914/0	554/0	395/0	318/0	484/0	266/0	189/147	691/0	425/0	223/0	218/0	./.	693/0	./.	./.	752/0	143/0	521/1	./.	771/2	./.	./.
164	PPR631.37	HanXRQChr13	HanXRQChr13g0419631	Putative pentatricopeptide repeat	173489667	A	G	PASS	86/0	116/0	138/0	107/59	./.	243/0	106/70	./.	130/69	141/0	129/0	63/0	163/0	251/0	218/0	204/0	125/208	115/0	./.	162/158	100/159	234/0	157/0	99/152	0/103	209/0	208/154	179/31	223/2	120/1	./.	123/217	./.	./.	196/133	90/2	151/150	./.	173/207	./.	./.
165	PPR631.38	HanXRQChr13	HanXRQChr13g0419631	Putative pentatricopeptide repeat	173489920	G	A	PASS	194/0	162/0	192/0	189/2	./.	416/3	148/2	./.	224/4	317/0	283/0	134/4	436/0	325/0	516/0	338/0	176/46	157/0	./.	441/13	149/8	384/0	403/0	224/2	1/15	442/0	429/16	301/1	430/0	216/0	./.	265/24	./.	./.	440/18	195/0	333/16	./.	195/26	./.	./.
166	PPR631.40	HanXRQChr13	HanXRQChr13g0419631	Putative pentatricopeptide repeat	173490185	C	T	PASS	128/0	258/0	139/0	158/0	./.	155/0	213/0	./.	235/8	157/0	192/0	225/0	217/0	218/0	279/0	295/0	312/40	200/0	./.	2/28	187/36	237/0	13/0	1/19	5/20	244/0	4/29	116/0	./.	11/0	./.	5/25	./.	./.	3/31	./.	2/14	./.	5/32	./.	./.
167	PPR631.41	HanXRQChr13	HanXRQChr13g0419631	Putative pentatricopeptide repeat	173490191	A	G	PASS	132/0	263/0	137/1	154/4	./.	153/0	212/0	./.	239/8	161/0	189/2	233/0	220/0	219/0	281/0	298/0	312/41	201/0	./.	2/31	189/36	239/0	13/0	1/19	5/20	244/0	4/29	116/0	./.	11/0	./.	5/26	./.	./.	3/31	./.	1/14	./.	5/32	./.	./.
168	PPR631.42	HanXRQChr13	HanXRQChr13g0419631	Putative pentatricopeptide repeat	173490687	G	A	PASS	79/0	173/4	81/0	106/0	./.	98/0	103/0	19/0	149/0	128/1	106/0	111/4	129/0	115/0	189/2	163/0	135/0	142/0	23/0	./.	123/0	197/1	./.	9/0	./.	131/0	11/0	105/0	./.	10/0	10/0	8/6	./.	./.	./.	./.	./.	12/4	./.	./.	./.
169	PPR631.43	HanXRQChr13	HanXRQChr13g0419631	Putative pentatricopeptide repeat	173491292	G	A	PASS	62/0	105/0	46/10	53/0	2/8	77/0	78/0	0/12	78/0	52/0	86/0	99/0	92/0	73/0	114/0	91/0	83/0	104/0	./.	4/10	60/0	96/0	./.	./.	./.	81/0	0/15	68/0	./.	./.	./.	./.	./.	./.	./.	./.	./.	./.	./.	./.	./.
170	PPR631.44	HanXRQChr13	HanXRQChr13g0419631	Putative pentatricopeptide repeat	173491314	G	C	PASS	47/0	90/0	55/18	41/0	2/23	73/0	65/0	0/24	60/0	39/0	65/0	85/0	79/0	75/0	108/0	96/0	81/0	70/0	0/26	4/22	59/0	88/0	./.	./.	./.	52/0	0/31	71/0	./.	./.	./.	./.	./.	./.	./.	./.	./.	./.	./.	./.	./.
171	PPR631.45	HanXRQChr13	HanXRQChr13g0419631	Putative pentatricopeptide repeat	173491368	T	C	PASS	104/0	230/0	163/0	126/2	124/2	185/0	150/0	86/0	168/0	178/0	184/0	207/2	203/0	208/0	283/2	288/2	229/1	188/0	118/0	80/0	191/0	275/0	2/19	0/16	./.	205/2	96/0	176/0	0/18	0/47	0/30	0/20	0/32	2/33	2/34	2/21	5/17	0/35	0/32	0/24	3/12
172	PPR631.46	HanXRQChr13	HanXRQChr13g0419631	Putative pentatricopeptide repeat	173491446	G	T	PASS	50/0	147/0	79/17	103/0	0/48	127/0	143/0	0/25	144/0	130/0	142/0	154/0	184/1	153/0	180/0	198/0	170/0	150/0	2/39	0/42	151/0	176/0	./.	./.	./.	134/1	0/26	117/0	./.	./.	./.	./.	./.	./.	./.	./.	./.	./.	./.	./.	3/7
173	PPR631.47	HanXRQChr13	HanXRQChr13g0419631	Putative pentatricopeptide repeat	173491464	T	G	PASS	48/0	149/0	78/13	93/0	0/22	120/0	130/0	0/16	138/0	122/0	119/0	152/0	175/0	147/0	167/0	186/0	174/0	134/0	0/23	0/34	140/0	159/0	./.	./.	./.	123/0	0/19	118/0	./.	./.	./.	./.	./.	./.	./.	./.	./.	./.	./.	./.	./.
174	PPR631.49	HanXRQChr13	HanXRQChr13g0419631	Putative pentatricopeptide repeat	173491653	C	T	PASS	142/0	297/0	126/2	178/0	./.	242/2	216/0	./.	235/0	198/0	196/0	237/0	270/0	222/0	294/0	327/0	276/0	327/2	./.	./.	196/0	274/0	0/22	0/36	66/1	205/0	./.	216/0	0/31	0/59	2/36	0/53	0/31	2/40	0/27	0/27	1/16	0/42	0/63	2/55	0/39
175	PPR631.50	HanXRQChr13	HanXRQChr13g0419631	Putative pentatricopeptide repeat	173491668	T	C	PASS	118/25	249/49	111/14	141/36	./.	178/53	159/31	./.	198/39	176/27	153/37	194/46	217/47	181/45	244/47	248/80	239/39	271/52	./.	./.	157/33	211/68	18/0	27/0	51/8	159/42	./.	193/28	27/0	47/0	35/0	45/0	28/0	34/0	24/0	24/0	10/0	40/0	56/0	46/0	35/0
176	PPR631.51	HanXRQChr13	HanXRQChr13g0419631	Putative pentatricopeptide repeat	173491739	G	A	PASS	106/0	285/0	106/0	134/0	./.	170/0	103/0	./.	224/0	171/0	152/0	198/3	155/1	203/0	264/0	244/0	245/0	300/0	1/10	./.	156/0	221/0	./.	./.	0/10	210/0	2/12	186/0	./.	./.	./.	./.	./.	./.	./.	./.	./.	./.	./.	./.	./.
177	PPR631.52	HanXRQChr13	HanXRQChr13g0419631	Putative pentatricopeptide repeat	173493042	C	G	PASS	58/0	91/0	29/0	40/0	./.	44/0	84/0	./.	74/0	50/0	59/0	89/0	67/0	75/0	72/0	93/0	84/0	81/0	./.	./.	79/0	95/0	2/13	0/11	./.	69/0	./.	84/0	./.	1/7	./.	./.	./.	0/15	./.	0/16	1/12	0/10	0/10	0/14	0/8
178	PPR631.55	HanXRQChr13	HanXRQChr13g0419631	Putative pentatricopeptide repeat	173493161	A	G	PASS	99/0	180/2	47/2	89/0	./.	103/0	74/0	./.	132/0	122/0	108/0	156/0	100/0	178/2	171/0	188/0	202/0	142/0	./.	./.	137/0	186/0	0/25	0/27	8/0	142/0	./.	155/0	0/18	1/28	0/37	0/30	2/29	2/29	2/21	2/42	1/11	2/37	0/30	0/29	0/10
179	PPR631.56	HanXRQChr13	HanXRQChr13g0419631	Putative pentatricopeptide repeat	173493218	G	A	PASS	86/2	145/2	42/0	74/0	./.	92/2	66/0	./.	118/2	113/2	100/2	141/4	82/0	152/2	158/4	154/4	188/2	124/0	./.	./.	129/0	157/2	0/8	./.	./.	133/0	./.	130/1	./.	0/8	0/8	0/8	2/16	2/8	0/8	0/8	./.	./.	0/9	./.	./.
180	PPR631.57	HanXRQChr13	HanXRQChr13g0419631	Putative pentatricopeptide repeat	173493434	G	A	PASS	64/0	161/13	60/0	84/9	./.	76/8	78/0	./.	121/12	78/9	125/6	108/10	131/0	130/10	117/9	139/6	123/16	148/25	./.	./.	130/12	152/16	0/22	0/12	./.	108/10	./.	120/10	./.	0/22	2/16	./.	./.	0/13	./.	0/8	2/8	0/13	0/20	./.	./.
181	PPR631.60	HanXRQChr13	HanXRQChr13g0419631	Putative pentatricopeptide repeat	173494190	A	C	PASS	./.	12/0	./.	./.	./.	./.	./.	./.	12/0	./.	./.	./.	./.	10/0	./.	8/0	10/0	./.	./.	./.	./.	./.	./.	./.	./.	./.	./.	./.	./.	./.	./.	./.	./.	./.	./.	0/10	./.	./.	0/11	0/10	./.
182	PPR631.61	HanXRQChr13	HanXRQChr13g0419631	Putative pentatricopeptide repeat	173494201	C	A	PASS	./.	./.	./.	./.	./.	./.	./.	./.	11/1	./.	./.	./.	./.	11/0	./.	8/1	./.	./.	./.	./.	./.	./.	./.	./.	./.	./.	./.	./.	./.	./.	./.	./.	./.	./.	./.	0/8	./.	./.	0/11	0/9	./.
183	PPR631.62	HanXRQChr13	HanXRQChr13g0419631	Putative pentatricopeptide repeat	173494243	C	A	PASS	./.	./.	./.	./.	./.	4/5	./.	./.	12/0	./.	7/1	./.	./.	./.	9/0	./.	14/0	./.	./.	./.	./.	1/8	./.	./.	./.	8/0	./.	./.	./.	./.	./.	9/0	./.	./.	./.	./.	./.	./.	./.	./.	./.
184	PPR631.63	HanXRQChr13	HanXRQChr13g0419631	Putative pentatricopeptide repeat	173494691	G	A	PASS	37/0	103/0	24/0	39/0	./.	47/0	37/0	./.	46/0	64/0	77/0	76/0	56/0	53/0	74/0	68/0	87/0	67/0	./.	./.	55/0	105/1	./.	./.	./.	73/0	./.	40/0	./.	2/8	./.	0/15	./.	./.	./.	./.	./.	0/8	0/8	./.	./.
185	PPR631.64	HanXRQChr13	HanXRQChr13g0419631	Putative pentatricopeptide repeat	173494727	G	A	PASS	37/0	106/0	23/0	39/0	./.	47/0	37/0	./.	52/0	76/0	82/0	82/0	55/0	59/0	82/2	78/0	95/0	72/0	./.	./.	63/0	108/1	0/13	./.	./.	73/0	./.	44/0	0/8	0/27	0/15	0/23	0/21	0/9	4/12	./.	./.	0/20	0/16	0/17	./.
186	PPR631.65	HanXRQChr13	HanXRQChr13g0419631	Putative pentatricopeptide repeat	173494745	T	C	PASS	37/2	110/53	24/21	42/14	./.	47/2	37/23	./.	53/16	76/12	80/43	83/43	55/16	64/0	83/37	81/68	101/51	76/30	./.	0/16	65/32	116/63	14/42	6/87	0/113	73/21	0/26	44/44	8/49	31/87	16/44	27/129	24/92	19/113	18/88	2/28	6/33	22/110	19/145	17/80	2/50
187	PPR631.66	HanXRQChr13	HanXRQChr13g0419631	Putative pentatricopeptide repeat	173495665	T	A	PASS	39/2	115/0	34/1	36/2	./.	38/0	78/3	./.	74/0	70/0	92/0	58/6	42/2	73/0	72/8	105/2	53/0	84/6	./.	./.	71/2	85/0	12/0	8/0	./.	83/0	./.	64/1	12/0	29/8	35/0	24/4	31/0	28/0	10/2	11/3	9/0	32/0	22/0	25/1	15/2
188	PPR631.67	HanXRQChr13	HanXRQChr13g0419631	Putative pentatricopeptide repeat	173495713	A	T	PASS	34/2	111/0	38/0	34/0	./.	33/0	80/0	./.	73/0	55/0	81/0	52/0	45/0	69/0	53/0	92/0	50/0	73/0	./.	./.	65/0	82/0	./.	./.	./.	70/0	./.	53/0	./.	6/15	4/14	./.	5/10	4/12	./.	5/5	./.	2/10	2/8	2/10	13/2
189	PPR631.68	HanXRQChr13	HanXRQChr13g0419631	Putative pentatricopeptide repeat	173495728	C	T	PASS	31/2	104/0	33/4	34/0	./.	32/0	61/18	./.	67/0	43/0	63/2	41/2	38/6	62/2	42/3	72/2	42/2	52/4	./.	./.	59/2	68/0	./.	./.	./.	65/1	./.	37/0	./.	./.	./.	./.	./.	./.	./.	./.	./.	./.	./.	./.	0/15
190	PPR631.70	HanXRQChr13	HanXRQChr13g0419631	Putative pentatricopeptide repeat	173496633	A	C	PASS	8/6	27/3	./.	9/0	./.	23/11	16/2	./.	22/0	24/6	16/0	12/3	14/0	10/0	27/10	16/6	22/5	12/2	./.	./.	16/0	25/12	./.	./.	./.	6/2	./.	11/1	./.	./.	./.	./.	./.	./.	./.	./.	./.	0/10	./.	./.	./.
191	PPR631.71	HanXRQChr13	HanXRQChr13g0419631	Putative pentatricopeptide repeat	173496653	A	G	PASS	8/6	25/3	./.	9/0	./.	19/11	16/2	./.	20/0	20/2	13/0	10/1	14/0	10/0	25/6	16/4	20/3	10/2	./.	./.	12/0	27/10	./.	./.	./.	6/2	./.	12/0	./.	./.	./.	./.	./.	./.	./.	./.	./.	./.	./.	./.	./.
192	PPR631.72	HanXRQChr13	HanXRQChr13g0419631	Putative pentatricopeptide repeat	173497194	C	T	PASS	44/0	137/0	54/0	49/0	./.	60/0	59/0	./.	57/0	98/0	72/0	83/0	97/0	76/0	113/1	128/1	91/0	74/0	./.	./.	98/0	112/0	./.	./.	./.	60/0	./.	66/0	0/8	0/8	0/8	./.	0/11	0/9	2/10	./.	./.	0/11	0/8	./.	./.
193	PPR631.73	HanXRQChr13	HanXRQChr13g0419631	Putative pentatricopeptide repeat	173497265	A	G	PASS	27/23	96/58	26/21	38/24	./.	48/25	37/22	./.	50/25	74/41	51/28	69/35	70/31	62/25	108/38	93/49	57/39	56/35	./.	./.	57/50	85/47	./.	./.	./.	49/28	./.	55/25	2/6	0/8	2/6	./.	2/8	2/7	4/6	./.	./.	0/11	0/8	./.	./.
194	PPR631.75	HanXRQChr13	HanXRQChr13g0419631	Putative pentatricopeptide repeat	173498005	T	A	PASS	70/26	133/55	46/11	84/29	./.	89/27	64/19	./.	59/25	143/55	99/45	74/51	111/49	128/42	138/56	133/52	135/38	139/52	./.	./.	133/42	138/79	./.	./.	./.	94/48	./.	112/29	./.	./.	./.	./.	./.	./.	./.	./.	./.	./.	./.	./.	./.
195	PPR631.76	HanXRQChr13	HanXRQChr13g0419631	Putative pentatricopeptide repeat	173498297	A	T	PASS	41/3	49/3	25/3	38/3	./.	30/4	36/3	./.	50/8	61/12	34/5	30/6	36/10	50/12	44/10	54/13	74/15	62/4	./.	./.	59/12	58/8	./.	./.	./.	36/7	./.	53/5	./.	./.	./.	./.	./.	./.	./.	./.	./.	./.	./.	./.	./.
196	PPR631.77	HanXRQChr13	HanXRQChr13g0419631	Putative pentatricopeptide repeat	173498339	T	C	PASS	110/0	164/0	61/0	108/0	8/0	134/0	74/0	14/0	144/2	174/1	121/0	127/0	114/0	130/0	185/1	164/0	208/0	159/0	14/0	12/0	182/0	194/0	54/16	59/13	9/0	114/0	16/0	145/0	60/4	78/5	78/10	85/15	64/10	85/17	49/27	59/21	55/12	68/11	99/14	47/7	49/8
197	PPR631.78	HanXRQChr13	HanXRQChr13g0419631	Putative pentatricopeptide repeat	173498348	A	C	PASS	121/0	164/0	61/13	118/0	0/14	143/0	74/0	0/14	154/0	174/0	132/0	136/0	117/0	137/0	197/0	156/0	212/0	169/0	2/16	0/12	189/0	191/0	79/0	76/0	2/7	116/0	2/18	140/0	70/0	84/0	94/0	110/0	82/0	103/0	80/0	82/0	69/0	77/0	118/2	55/0	65/0
198	PPR631.79	HanXRQChr13	HanXRQChr13g0419631	Putative pentatricopeptide repeat	173498360	C	T	PASS	123/0	179/0	76/0	119/0	28/0	143/0	85/0	26/0	167/0	176/0	134/0	139/0	124/0	142/0	196/2	163/0	225/0	167/2	24/0	17/0	196/0	191/2	2/79	1/74	9/0	118/0	37/0	144/0	0/70	2/77	2/87	1/110	1/87	2/99	2/84	0/80	4/67	0/73	0/122	0/55	0/65
199	PPR631.80	HanXRQChr13	HanXRQChr13g0419631	Putative pentatricopeptide repeat	173499171	T	G	PASS	17/3	29/12	10/2	18/0	./.	18/3	8/1	./.	17/7	30/11	19/5	21/4	17/1	11/4	28/6	27/6	25/6	13/0	./.	./.	27/7	20/8	./.	./.	./.	10/5	./.	26/3	./.	./.	./.	./.	./.	./.	./.	./.	./.	./.	./.	./.	./.
200	PPR631.81	HanXRQChr13	HanXRQChr13g0419631	Putative pentatricopeptide repeat	173499172	G	T	PASS	15/7	33/4	14/2	15/2	./.	16/4	9/1	./.	21/1	34/3	18/6	22/4	10/6	14/2	28/6	30/6	21/7	10/3	./.	./.	31/6	31/7	./.	./.	./.	14/4	./.	27/2	./.	./.	./.	./.	./.	./.	./.	./.	./.	./.	./.	./.	./.
201	PPR631.82	HanXRQChr13	HanXRQChr13g0419631	Putative pentatricopeptide repeat	173499659	A	G	PASS	56/29	127/71	61/15	83/38	./.	99/29	82/38	./.	106/40	80/32	84/46	101/45	112/65	100/67	121/73	140/78	114/68	101/69	./.	./.	106/66	151/71	0/19	0/24	./.	108/49	./.	134/31	0/8	0/38	4/32	0/12	0/28	1/23	0/12	0/17	2/11	0/27	0/25	./.	0/35
202	PPR631.83	HanXRQChr13	HanXRQChr13g0419631	Putative pentatricopeptide repeat	173499707	A	G	PASS	93/0	219/0	89/11	139/0	./.	139/1	140/0	./.	164/0	122/2	159/0	182/0	222/0	193/1	224/2	243/0	200/0	197/0	./.	2/7	187/0	254/0	0/36	0/38	./.	197/0	0/8	187/0	2/16	0/55	4/47	0/32	0/37	2/49	0/28	0/36	4/12	0/37	0/43	1/25	0/53
203	PPR631.84	HanXRQChr13	HanXRQChr13g0419631	Putative pentatricopeptide repeat	173499850	A	G	PASS	95/2	193/0	123/0	123/3	28/19	153/0	160/0	22/13	170/0	149/0	134/0	173/0	256/0	141/1	195/0	258/0	181/0	152/0	26/8	44/12	187/0	231/0	39/0	41/0	16/0	155/0	39/12	161/0	46/0	71/0	57/0	52/0	59/0	66/0	39/0	49/0	27/0	80/0	68/0	69/0	53/0
204	PPR631.85	HanXRQChr13	HanXRQChr13g0419631	Putative pentatricopeptide repeat	173499917	G	A	PASS	152/6	232/0	93/0	168/0	./.	204/2	181/0	./.	221/0	163/1	205/0	224/0	306/0	196/0	253/0	311/0	241/2	157/0	./.	1/10	178/0	268/0	./.	./.	./.	184/0	./.	170/0	./.	./.	./.	./.	./.	./.	./.	./.	./.	./.	./.	./.	./.
205	PPR631.87	HanXRQChr13	HanXRQChr13g0419631	Putative pentatricopeptide repeat	173500124	T	A	PASS	50/2	68/0	20/0	50/0	./.	67/0	33/0	./.	77/0	55/0	54/0	90/0	96/0	90/0	87/0	105/0	105/0	89/0	./.	./.	65/0	89/0	0/10	./.	./.	81/0	./.	56/0	0/10	0/22	0/20	4/4	./.	./.	0/8	0/10	./.	./.	./.	./.	0/20
206	PPR631.88	HanXRQChr13	HanXRQChr13g0419631	Putative pentatricopeptide repeat	173500596	A	G	PASS	105/0	202/0	61/0	115/0	./.	108/0	106/1	./.	145/0	138/0	128/0	155/0	152/0	154/0	213/0	221/0	224/0	142/0	3/8	./.	132/3	180/0	22/0	34/0	./.	177/0	./.	143/0	16/0	44/0	37/0	41/0	19/0	53/0	37/1	21/0	22/0	41/0	52/0	14/0	17/0
207	PPR631.91	HanXRQChr13	HanXRQChr13g0419631	Putative pentatricopeptide repeat	173500735	G	T	PASS	63/8	105/10	27/0	54/4	./.	60/6	45/24	./.	81/11	72/9	56/8	91/12	76/2	71/6	102/8	127/15	131/6	82/16	./.	./.	76/13	99/8	1/29	4/23	./.	98/13	./.	77/7	0/27	0/26	0/37	0/23	0/30	0/43	2/24	0/12	0/10	0/23	2/34	0/29	0/25
208	PPR631.92	HanXRQChr13	HanXRQChr13g0419631	Putative pentatricopeptide repeat	173500740	A	G	PASS	67/0	109/0	27/0	58/0	./.	68/0	66/0	./.	88/0	79/0	61/2	104/0	78/0	72/0	106/2	136/2	132/0	93/0	./.	./.	91/0	106/0	1/29	0/27	./.	105/0	./.	79/0	0/27	0/26	0/39	0/23	0/30	0/42	2/24	0/12	0/11	0/20	2/36	0/29	0/25
[truncated: 21 more columns]
